# Supplementary material for: Washed microbiota transplantation improves renal function in patients with renal dysfunction: a retrospective cohort study
Source: J Transl Med. 2023 Oct 19;21:740. doi: 10.1186/s12967-023-04570-0 (PMC10588208; doi:10.1186/s12967-023-04570-0)
Supplement: Supplementary file 7 — Additional file 7: Table S5. Untargeted metabolomics data based on the positive mode. [file 12967_2023_4570_MOESM7_ESM.xlsx]

## Sheet: NEG
Name	Area: D2.raw (F32)	Area: E2.raw (F34)	Area: E3.raw (F35)	Area: F2.raw (F37)	Area: H2.raw (F40)	Area: H3.raw (F41)	Area: I2.raw (F43)	Area: I3.raw (F44)	Area: I4.raw (F45)	Area: J2.raw (F47)	Area: J3.raw (F48)	Area: K2.raw (F50)	Area: K3.raw (F51)	Area: L2.raw (F53)	Area: O2.raw (F56)	Area: O3.raw (F57)	Area: R2.raw (F75)	Area: R3.raw (F76)	Area: S2.raw (F78)	Area: S3.raw (F79)	Area: T4.raw (F81)	Area: U2.raw (F83)	Area: D1.raw (F31)	Area: E1.raw (F33)	Area: F1.raw (F36)	Area: H1.raw (F39)	Area: I1.raw (F42)	Area: J1.raw (F46)	Area: K1.raw (F49)	Area: L1.raw (F52)	Area: O1.raw (F55)	Area: R1.raw (F74)	Area: S1.raw (F77)	Area: T1.raw (F80)	Area: U1.raw (F82)
label	After	After	After	After	After	After	After	After	After	After	After	After	After	After	After	After	After	After	After	After	After	After	Before	Before	Before	Before	Before	Before	Before	Before	Before	Before	Before	Before	Before
hexahydro-2-oxo-1h-thieno(3,4-d)imidazole-4-pentanoic acid	6.25958e+06	2.86193e+06	614167	2.98583e+06	75033.1	474944	4.11633e+06	2.65188e+06	292861	912745	3.16369e+06	8.91658e+06	7.1394e+06	499566	1.4597e+06	3.94471e+06	5.44591e+06	7.2941e+06	2.75746e+06	3.81528e+06	4.21928e+06	1.9776e+06	1.00081e+07	3.30879e+06	2.02514e+06	231401	571792	2.02322e+06	9.34483e+06	2.216e+06	1.64453e+06	3.42374e+06	1.73648e+06	2.61452e+06	1.35963e+06
Carnosine	9.90636e+06	839171	1.16042e+06	834256	140127	157260	834056	499449	104891	451695	1.12509e+06	1.65682e+06	1.86043e+06	4.75324e+06	2.75147e+06	9.36592e+06	3.69771e+06	4.59031e+06	2.21233e+06	1.30315e+06	2.19471e+06	1.82386e+06	5.04885e+06	3.23628e+06	2.4356e+06	126279	119378	2.09623e+06	1.34387e+06	2.20817e+06	2.5506e+07	1.53439e+06	2.69645e+06	7.49541e+06	1.4296e+06
Adenine	6.68625e+06	1.19342e+06	1.10714e+06	4.09882e+06	91758.4	143276	6.12458e+06	3.75521e+06	517672	1.29483e+06	231108	1.97339e+06	404637	124220	275996	1.65999e+06	839151	288602	361400	223851	513824	375571	1.00642e+08	2.61352e+06	1.80433e+06	339977	117844	3.2718e+06	692656	1.23732e+06	3.00553e+06	415935	528256	247585	380631
Butyric acid	2.6405e+06	2.32895e+06	2.0441e+06	2.69444e+06	1.55105e+06	2.487e+06	7.21726e+07	8.12326e+06	2.73874e+06	2.12741e+06	3.17234e+06	1.42629e+06	1.17365e+06	2.12507e+06	2.73399e+06	1.32989e+06	2.49168e+06	2.1773e+06	2.40061e+06	2.14204e+06	2.24671e+06	2.82479e+06	2.03798e+06	2.60636e+06	6.93715e+06	2.39155e+06	2.58141e+06	1.05452e+06	1.90323e+06	2.24091e+06	2.23212e+06	802851	2.09829e+06	5.01057e+06	2.44993e+06
Betaine	6.84164e+07	1.6406e+08	2.14128e+08	9.49549e+07	1.49874e+08	1.16808e+08	4.37198e+07	7.05936e+07	1.53028e+07	4.47728e+07	5.24895e+07	2.24539e+08	2.1184e+08	2.83726e+07	1.317e+08	6.46771e+07	5.49936e+07	5.1906e+07	1.03353e+08	9.24698e+07	5.90587e+07	2.05323e+08	1.23623e+08	1.47187e+08	9.99412e+07	5.11362e+07	2.24841e+07	9.12333e+07	1.70172e+08	7.55111e+07	2.10838e+08	6.08679e+07	6.13536e+07	5.16178e+07	2.58753e+08
Vitamin C	556766	679355	436403	541985	307660	549709	1.53736e+07	805420	861479	592986	2.74856e+07	575751	740497	8.51568e+06	566057	723020	501663	608919	1.90622e+07	2.95651e+07	1.26706e+07	562310	569845	763318	534849	553556	494912	4.35921e+07	580339	2.73127e+07	569949	494581	516357	1.06346e+07	757505
Adenosine	424162	2.95775e+06	1.13059e+06	447859	1.72467e+06	573896	434307	3.07603e+06	364920	1.41429e+06	2.43127e+06	2.64783e+06	1.23208e+06	372653	528749	1.49313e+08	5.57179e+07	6.8862e+07	7.39624e+07	1.06085e+08	1.09951e+08	1.0143e+06	451825	1.13523e+08	843116	7.34298e+06	389839	1.07925e+06	4.784e+07	3.50423e+07	2.22984e+06	3.4755e+07	4.91237e+07	4.22783e+07	1.57276e+06
Argininosuccinic acid	1.21268e+07	2.11527e+06	2.16028e+06	812783	2.22759e+06	2.02052e+06	1.27512e+06	2.63672e+06	294301	2.98388e+06	4.98616e+06	3.56502e+06	2.82524e+06	2.2099e+06	5.48297e+06	6.85919e+06	1.38939e+07	7.42351e+06	5.03249e+06	3.51813e+06	3.94622e+06	4.43814e+06	8.33198e+06	2.63699e+06	926713	1.2289e+06	2.7824e+06	4.60153e+06	924502	6.56553e+06	4.00583e+06	4.57205e+06	4.15487e+06	4.05733e+06	3.1924e+06
Cortisol	699021	9.11617e+06	1.65393e+06	3.05068e+06	80587.7	457698	591965	2.5942e+06	1.50661e+06	738846	4.6876e+06	400502	174952	675970	4.26396e+06	1.99668e+06	1.46423e+06	1.48195e+06	6.42944e+06	4.71176e+06	1.15009e+06	1.3522e+06	1.61902e+06	1.20434e+07	648080	74109	68426.8	3.21343e+06	399309	527431	3.32733e+06	4.53527e+06	2.02771e+06	228970	9.92266e+06
Creatine	1.95102e+08	6.64045e+07	1.28359e+08	1.10927e+09	1.47647e+08	2.06447e+07	1.15058e+09	7.85988e+07	2.10796e+08	3.59246e+08	2.92043e+08	1.15061e+08	1.64561e+08	6.06667e+07	1.8234e+08	2.12151e+08	2.86008e+08	3.90037e+08	2.36764e+08	8.19657e+08	5.27574e+08	1.45857e+08	3.38859e+08	1.28083e+09	6.75744e+08	9.03762e+07	2.39677e+08	2.26069e+09	3.05072e+08	2.42136e+08	8.55204e+08	2.42413e+08	7.90827e+08	3.08353e+08	8.0557e+07
Pipecolic acid	7.44946e+07	1.31458e+08	2.21221e+08	4.99461e+06	5.64967e+07	3.91792e+07	2.06517e+07	4.68116e+07	1.83437e+06	1.89565e+07	3.05265e+07	1.40745e+07	1.04542e+07	4.78326e+06	2.47468e+07	3.17995e+07	2.37003e+07	2.24415e+07	5.11994e+07	5.88736e+07	3.41684e+07	3.97522e+07	3.26863e+07	6.52388e+08	6.47313e+06	1.99018e+07	1.20624e+07	5.18655e+07	9.59864e+06	2.03213e+07	8.60967e+07	1.57225e+07	5.88293e+07	8.63972e+06	4.20228e+07
dopamine	2.68008e+06	3.83763e+07	2.62374e+06	2.71186e+06	963447	1.38963e+06	5.89932e+07	2.31785e+06	2.25242e+06	2.04417e+06	1.05102e+07	2.36527e+06	2.74808e+06	1.1191e+06	4.36653e+06	1.0218e+07	3.2234e+06	2.05873e+07	1.73935e+06	6.35004e+06	4.35249e+06	3.24793e+07	2.63113e+07	1.72841e+06	1.54317e+06	1.6221e+06	3.41219e+06	2.14641e+06	1.89002e+06	1.36438e+06	4.49863e+06	1.74944e+06	1.45224e+06	5.4312e+06	2.76586e+06
Dihydrothymine	2.4006e+07	1.0991e+08	2.64179e+07	3.34228e+08	1.36229e+06	1.74531e+07	9.11883e+06	6.40719e+06	937144	6.49174e+06	2.6053e+08	9.63515e+07	7.93869e+07	2.08824e+07	7.17319e+07	1.21595e+08	4.49672e+08	5.8936e+08	4.80036e+08	1.03602e+07	2.48341e+08	9.29205e+07	4.87315e+07	5.65646e+08	2.61998e+07	1.54015e+06	2.98183e+06	1.66813e+07	1.24168e+08	2.74064e+08	4.35744e+07	2.00706e+08	2.76301e+08	2.60499e+07	1.30347e+08
Citric acid	1.6625e+08	1.99518e+08	8.4973e+07	1.51662e+08	6.15877e+06	4.63025e+06	2.68167e+08	2.96098e+08	3.21901e+06	1.05877e+08	1.50802e+08	6.83787e+08	3.59144e+08	6.54824e+07	8.88541e+07	1.39711e+08	6.05033e+07	2.0766e+07	2.05175e+07	4.67485e+07	9.96079e+07	4.38467e+07	1.65838e+06	7.25193e+07	1.1026e+08	7.23404e+06	1.88174e+07	3.12987e+08	1.25137e+08	7.54659e+07	4.34886e+08	5.65406e+07	1.10034e+07	6.17002e+07	1.33911e+08
Glycocyamine	5.06061e+08	6.21003e+07	1.71494e+08	8.92944e+07	6.83723e+07	4.25233e+07	4.01566e+08	2.18752e+08	8.90583e+07	1.65951e+08	1.02638e+08	2.24658e+08	2.17205e+08	9.57069e+07	2.09029e+08	2.69138e+08	2.75234e+08	2.29943e+08	1.94563e+08	2.16252e+08	6.35424e+08	1.30581e+08	2.0126e+08	2.72946e+08	1.36531e+08	5.98427e+07	2.05873e+08	4.40591e+08	1.02932e+08	2.16532e+08	1.84317e+08	1.57436e+08	1.73244e+08	1.3146e+08	1.1561e+08
Guanine	2.11512e+06	1.84439e+07	1.53896e+07	3.75496e+06	832632	1.03791e+06	4.1786e+06	1.91544e+06	199607	6.16804e+06	7.69414e+06	2.01408e+06	923088	773388	6.18113e+06	9.8023e+06	2.58738e+06	3.89002e+06	8.92381e+06	8.39113e+06	1.68827e+07	2.89131e+06	2.71708e+07	1.92113e+07	1.71006e+07	1.03235e+06	1.28223e+06	1.13756e+06	707875	1.15341e+07	3.06122e+06	2.29659e+06	1.48221e+06	1.21501e+06	5.19101e+06
Estrone	8.00871e+07	3.16529e+07	1.48747e+07	2.45694e+07	4.37122e+06	6.12596e+06	6.36963e+07	2.44026e+07	3.25131e+06	1.29429e+07	1.20086e+07	3.21231e+07	1.30749e+07	8.01586e+06	1.68753e+07	1.56481e+07	1.13989e+07	1.90281e+07	8.16066e+06	1.20732e+07	1.26988e+07	9.95472e+06	1.32001e+08	4.15767e+07	1.29198e+07	7.57029e+06	7.33421e+06	4.80522e+07	1.33547e+07	1.42545e+07	3.17884e+07	2.36971e+07	3.31929e+07	1.649e+07	1.96241e+07
L-Glutamic acid	4.84539e+07	4.59119e+07	1.12077e+08	4.79269e+07	2.69549e+07	5.4142e+07	3.70085e+07	8.08009e+07	6.78084e+06	5.43217e+07	6.73683e+07	3.34377e+07	2.75026e+07	2.60466e+07	8.94216e+07	9.52839e+07	7.73209e+07	6.98607e+07	1.3637e+08	1.27427e+08	9.16523e+07	1.20206e+08	1.93452e+08	1.71013e+08	5.077e+07	3.59666e+07	4.25339e+07	5.96734e+07	3.51871e+07	5.90244e+07	3.91104e+07	5.92183e+07	1.14127e+08	6.50503e+07	8.10773e+07
Estriol	3.66826e+07	2.26429e+07	1.07844e+07	4.84952e+07	750641	2.16429e+06	5.11536e+06	2.2721e+06	1.13718e+06	2.36546e+06	9.10956e+06	2.18517e+07	2.13706e+07	6.11233e+06	1.48237e+07	1.90982e+07	5.70178e+06	9.33986e+06	642111	297962	3.4731e+07	6.91349e+06	8.27669e+07	3.14386e+07	3.26598e+07	2.68869e+06	988456	4.49453e+06	1.29127e+07	6.13247e+07	2.23001e+06	3.01388e+06	96902.7	3.02983e+07	7.92753e+06
Hypoxanthine	2.83238e+07	5.12889e+08	4.6166e+08	1.21169e+08	2.05009e+07	3.51374e+07	3.91201e+08	4.10516e+08	1.60166e+08	5.7293e+08	6.85243e+08	3.93232e+08	7.2478e+07	3.36933e+07	2.7866e+08	5.03242e+08	2.77938e+08	3.00168e+08	5.76592e+08	5.94793e+08	9.7606e+08	1.76969e+08	1.6929e+08	8.82279e+08	1.95671e+08	4.67102e+07	6.79809e+07	1.20375e+08	1.20314e+08	4.09706e+08	1.27494e+08	1.88486e+08	3.79525e+08	1.78042e+08	3.31765e+08
L-Tyrosine	5.73427e+08	5.09554e+08	8.89896e+07	3.34811e+08	2.64895e+07	3.22495e+07	2.40358e+08	3.96478e+08	1.90613e+07	1.28732e+08	2.34771e+08	3.12834e+08	2.22609e+08	2.44015e+07	9.82929e+07	2.19215e+08	5.8249e+08	3.00234e+08	2.16146e+08	2.64379e+08	1.03065e+08	1.34154e+08	3.22336e+08	9.87555e+08	5.26292e+08	3.87448e+07	4.99014e+07	3.08765e+08	9.41247e+07	2.55482e+08	5.75372e+08	1.69383e+08	1.75394e+08	4.15439e+07	2.66091e+08
L-(+)-Alanine	1.77811e+07	9.52729e+06	1.63609e+07	1.92207e+07	1.4332e+07	1.91643e+07	1.66809e+07	1.11568e+07	4.22307e+06	9.66049e+06	1.18851e+07	1.90225e+07	1.83962e+07	7.89101e+06	1.73177e+07	1.38537e+07	1.75537e+07	2.21105e+07	3.65466e+07	4.15564e+07	2.37719e+07	3.89988e+07	4.91748e+07	2.48727e+07	1.84391e+08	1.20899e+07	7.8953e+06	2.34716e+07	2.12683e+07	1.66546e+07	1.22906e+07	2.31024e+07	3.06657e+07	2.22121e+07	2.91912e+07
Proline	7.78266e+06	4.47825e+07	1.52447e+07	1.6318e+08	7.67687e+07	6.6636e+07	4.88373e+08	2.94938e+07	7.91387e+06	2.60948e+07	1.38339e+07	4.42655e+07	1.46204e+08	8.45028e+07	9.40175e+06	4.96642e+08	1.78769e+07	3.93676e+07	2.13612e+07	2.1171e+07	1.64665e+07	1.65696e+07	3.07845e+07	7.78703e+07	1.02198e+07	1.2516e+08	1.41152e+08	8.53947e+07	6.30643e+07	2.18073e+07	8.57482e+07	1.92202e+07	2.81527e+07	1.34723e+07	7.02329e+06
D-(+)-Maltose	125927	863983	220646	135723	106593	115436	287835	270324	121649	142820	356166	233865	146369	117244	257356	676990	1.42609e+06	387714	134529	281524	235373	123689	120300	142891	3.18476e+07	113135	120671	123988	131138	121681	128698	130140	123459	120600	205416
Threonine	4.50132e+07	4.68475e+07	7.2265e+07	3.6988e+07	6.40476e+07	1.51863e+07	6.25795e+07	1.02747e+08	7.91979e+07	7.57353e+07	5.92207e+07	3.83024e+07	3.69897e+07	3.78611e+07	3.30533e+07	4.73821e+07	4.4271e+07	3.40955e+07	4.82299e+07	3.04568e+07	4.88946e+08	2.08619e+07	6.96296e+07	7.79067e+07	4.51768e+07	1.75778e+07	2.61864e+07	4.80675e+07	4.92447e+07	1.03167e+08	2.28718e+07	2.26356e+07	3.00479e+07	1.33745e+08	3.05846e+07
L-Threonine	1.87014e+07	1.82866e+07	1.14353e+07	1.85707e+07	1.063e+06	2.95378e+06	1.4972e+07	1.2253e+07	1.0112e+06	7.15775e+06	1.56931e+07	1.44596e+07	9.80286e+06	3.48132e+06	8.26593e+06	1.38585e+07	1.25131e+07	1.32284e+07	1.68344e+07	1.92993e+07	1.24806e+07	1.08985e+07	1.50625e+07	2.5233e+07	2.48759e+07	1.95873e+06	2.94453e+06	1.78605e+07	5.99222e+06	1.87503e+07	1.69531e+07	7.68218e+06	1.14135e+07	9.64321e+06	1.15571e+07
Asparagine	2.95434e+06	6.94318e+06	1.4624e+07	2.09989e+06	1.41579e+07	1.13015e+07	2.30503e+06	6.4864e+06	698847	4.96222e+06	4.77404e+06	4.24322e+06	4.03435e+06	4.60843e+06	4.89217e+06	5.78139e+06	7.79594e+06	7.12858e+06	9.91787e+06	7.50697e+06	6.68632e+06	1.13324e+07	3.28054e+06	1.75877e+07	4.66906e+06	6.89794e+06	5.69155e+06	6.96282e+06	5.25625e+06	8.28236e+06	3.64388e+06	8.80812e+06	1.19937e+07	9.03085e+06	7.77303e+06
L-Isoleucine	1.11669e+08	2.71371e+08	1.95385e+08	4.63252e+06	3.74339e+07	1.19073e+07	5.6929e+06	1.89466e+08	8.38677e+06	7.95436e+07	1.87819e+08	1.78428e+08	2.07108e+08	1.10499e+07	7.46897e+07	1.89784e+08	2.20026e+08	1.62731e+08	1.45924e+08	5.90297e+07	1.61656e+08	1.61341e+08	1.72341e+07	1.16152e+08	3.38589e+06	7.13636e+06	3.12969e+07	2.09446e+08	3.73393e+07	1.53494e+08	1.81904e+08	1.12546e+08	1.19874e+08	2.04778e+07	1.58111e+08
L-Histidine	5.15997e+07	5.48116e+07	9.93908e+07	6.62223e+07	4.46719e+07	4.94611e+07	4.90207e+07	7.4245e+07	987318	3.33894e+07	6.91621e+07	4.26735e+07	3.44937e+07	2.39128e+07	5.35832e+07	7.98999e+07	9.46261e+07	9.52719e+07	1.32538e+08	1.03229e+08	5.17839e+07	9.40328e+07	6.40272e+07	2.63338e+08	6.76498e+07	3.86106e+07	3.00894e+06	1.22661e+08	3.14047e+07	6.48587e+07	4.97366e+07	6.45518e+07	8.31796e+07	2.57002e+07	5.8377e+07
dihydroxyphenylalanine	335582	818658	321305	487678	315103	366621	5.8147e+07	652165	156629	413229	437469	548656	503629	170376	500728	601017	358782	901458	273539	549363	771546	354850	466708	326459	269332	218615	229721	476326	400844	361827	501193	482974	260836	226894	400823
L-(-)-Serine	5.07372e+07	8.66421e+07	1.833e+08	4.50427e+07	4.69264e+07	9.19451e+07	2.71743e+07	1.42713e+08	6.28665e+06	8.10041e+07	1.03507e+08	4.99968e+07	4.44979e+07	3.84038e+07	1.15234e+08	1.42201e+08	1.19868e+08	1.10245e+08	1.96013e+08	1.74875e+08	1.26618e+08	1.69449e+08	1.71631e+07	2.15021e+08	4.07012e+07	4.32034e+07	6.18223e+07	8.94793e+07	5.73811e+07	9.3282e+07	6.49597e+07	1.02645e+08	1.7287e+08	9.7715e+07	1.37565e+08
L-(+)-Aspartic acid	2.82542e+07	1.7432e+07	1.84163e+07	4.0119e+07	5.0724e+06	1.77971e+07	1.45506e+07	2.42874e+07	5.48748e+06	9.70481e+06	2.12741e+07	1.79734e+07	2.51814e+07	4.79515e+06	3.85403e+07	6.12906e+07	4.36898e+07	5.77389e+07	2.25615e+07	3.26671e+07	1.94374e+07	2.40762e+07	3.04926e+07	2.4467e+07	4.97823e+07	1.36842e+07	9.1966e+06	9.47648e+06	2.29951e+07	2.79106e+07	1.28794e+07	2.91365e+07	8.72469e+06	2.65965e+07	1.54827e+07
L-Cystine	2.57248e+06	1.29218e+07	1.17682e+07	2.13328e+06	6.60934e+06	1.21453e+07	1.6876e+06	1.02052e+07	401609	1.16761e+07	4.9769e+06	6.2304e+06	8.00948e+06	7.14397e+06	3.41288e+06	4.2766e+06	3.28312e+06	1.73024e+06	4.00683e+06	1.39749e+06	2.96888e+06	1.53112e+06	2.21885e+07	4.20907e+06	2.96003e+06	1.12169e+07	3.3514e+06	7.31834e+06	1.04633e+07	6.15474e+06	9.8782e+06	5.63921e+06	4.26605e+06	3.30611e+06	6.56733e+06
Inosine	1.26502e+07	2.35136e+07	1.31173e+07	3.84359e+06	1.26539e+06	6.39814e+06	160547	2.51027e+07	112965	1.42518e+07	2.49112e+07	2.21605e+07	1.57454e+07	5.22708e+06	1.61762e+07	2.6746e+07	2.68543e+07	3.15776e+07	2.0516e+07	2.44474e+07	8.50728e+07	1.4701e+07	861943	3.12239e+07	4.38894e+06	3.75197e+06	4.71481e+06	1.49713e+07	1.65424e+07	2.97182e+07	1.47744e+07	1.72593e+07	1.89616e+07	1.26044e+07	1.8438e+07
Indole-3-acetic acid	1.52827e+08	3.01312e+07	2.51025e+07	2.9106e+07	4.49381e+06	7.77766e+06	1.31835e+08	4.95049e+07	4.92547e+06	2.43691e+07	2.11514e+07	2.79489e+07	1.63985e+07	1.27354e+07	2.61641e+07	2.74763e+07	1.78624e+07	2.73977e+07	1.52746e+07	2.38847e+07	2.07205e+07	1.74583e+07	2.56907e+08	5.61038e+07	1.8544e+07	1.08869e+07	8.61472e+06	1.13765e+08	7.94206e+06	1.32906e+07	7.58276e+07	3.91248e+07	6.21176e+07	3.86513e+07	4.64023e+07
Acetyl-L-carnitine	4.10282e+08	5.4127e+08	6.55395e+08	8.85452e+07	1.22783e+08	9.05844e+07	6.60166e+07	1.02561e+08	4.07867e+07	2.72097e+08	2.98837e+08	1.02565e+08	5.15584e+07	1.25404e+08	1.86015e+08	2.01265e+08	4.23195e+08	1.04942e+08	1.78292e+08	3.79046e+08	1.72062e+08	7.89874e+07	1.0112e+08	1.10695e+09	3.55262e+07	7.4436e+07	2.80062e+07	2.74471e+08	1.03541e+08	1.2123e+08	2.91924e+08	5.24652e+08	2.76258e+08	9.80719e+07	1.91523e+08
Ne-Acetyllysine	3.41748e+07	3.73371e+07	1.71394e+07	4.03244e+07	2.52902e+06	3.87749e+06	3.20723e+07	1.95716e+07	3.00097e+06	1.52915e+07	2.25539e+07	2.17129e+07	1.36217e+07	3.34124e+06	1.45011e+07	3.2528e+07	2.79743e+07	2.73965e+07	4.04687e+07	5.23531e+07	2.37136e+07	1.15984e+07	3.00366e+07	5.72643e+07	4.57783e+07	2.78724e+06	5.20218e+06	3.16606e+07	7.66238e+06	2.6467e+07	1.90213e+07	1.89499e+07	2.57873e+07	7.29339e+06	1.33099e+07
N6-Acetyl-L-lysine	3.76762e+07	4.07524e+07	1.97465e+07	4.47486e+07	4.10548e+06	6.14569e+06	3.57368e+07	2.20233e+07	417101	1.64579e+07	2.49237e+07	3.01747e+07	1.96941e+07	4.16122e+06	1.70583e+07	3.56644e+07	3.00543e+07	3.02516e+07	4.26804e+07	5.64099e+07	2.54026e+07	1.60006e+07	3.34494e+07	6.14444e+07	5.6099e+07	4.36329e+06	5.91106e+06	3.46755e+07	9.27138e+06	2.91588e+07	2.17064e+07	2.1338e+07	2.70659e+07	8.74188e+06	1.66083e+07
D-PANTOTHENIC ACID	1.36595e+08	1.53212e+08	7.77272e+07	8.02377e+07	1.4062e+07	2.22932e+07	1.60695e+08	9.75805e+07	1.77429e+07	8.37897e+07	1.60561e+08	1.98623e+08	6.17107e+07	3.42482e+07	6.67946e+07	9.14529e+07	4.55547e+07	5.09979e+07	1.03318e+08	1.53761e+08	5.31978e+07	1.00396e+08	8.20293e+07	2.65995e+08	5.48564e+07	1.41105e+07	2.55843e+07	1.05756e+08	6.35257e+07	1.38301e+08	7.26345e+07	4.20943e+07	8.48802e+07	2.14166e+07	1.13452e+08
Palmitic Acid	1.7656e+10	1.60607e+10	1.40367e+10	1.52636e+10	1.39062e+10	1.48209e+10	1.49861e+10	1.47101e+10	1.67495e+10	1.41006e+10	8.90627e+09	1.74002e+10	1.70573e+10	1.41192e+10	1.28715e+10	1.05744e+10	1.30631e+10	1.47501e+10	1.46723e+10	1.57656e+10	1.18993e+10	1.35565e+10	1.71458e+10	1.56991e+10	1.74618e+10	1.43168e+10	1.31756e+10	1.39098e+10	1.30302e+10	1.56413e+10	1.20397e+10	1.47391e+10	1.39977e+10	1.50447e+10	1.36015e+10
Benzenol	8.48556e+06	1.95508e+08	4.71939e+07	7.08561e+07	8.86009e+06	1.64135e+07	3.32965e+08	1.40227e+08	1.19609e+07	6.04858e+07	7.11669e+07	9.6403e+07	1.11619e+08	7.69359e+06	9.09666e+07	9.69927e+07	5.01987e+07	2.28904e+08	1.56228e+07	5.88984e+07	2.68293e+08	7.19347e+07	1.07839e+07	2.35404e+07	1.79592e+07	6.17318e+06	2.79157e+07	5.56984e+07	5.44568e+07	5.48187e+07	3.88997e+07	3.42859e+07	3.40452e+07	2.14184e+07	4.22686e+07
N-Acetylneuraminic acid	2.9785e+07	2.6867e+07	3.83125e+07	6.141e+07	1.24778e+07	3.14869e+07	6.04399e+06	3.68933e+07	5.65008e+06	4.44377e+07	3.07742e+07	1.87661e+07	2.36483e+07	1.46696e+07	4.65137e+07	5.07165e+07	3.08914e+07	5.52943e+07	5.06588e+07	5.87223e+07	4.82857e+07	5.31267e+07	1.73181e+07	4.93922e+07	7.85603e+07	1.98728e+07	2.48e+07	2.33734e+07	3.37181e+07	7.33606e+07	2.59378e+07	3.89956e+07	5.77112e+07	4.88734e+07	2.38499e+07
Sepiapterin	2.29086e+06	790121	714371	720901	69267.9	53004	1.70596e+06	604723	272090	2.1548e+06	1.12533e+06	6.58033e+06	4.25229e+06	234922	1.01885e+06	1.49496e+06	3.84872e+06	6.968e+06	1.12837e+06	3.36711e+06	1.57814e+06	3.04873e+06	2.28179e+06	1.12137e+07	4.5685e+06	109891	316165	523383	1.08303e+07	1.45302e+07	458518	4.9133e+06	2.33668e+06	2.27275e+06	539777
Pyridoxine	2.62016e+06	4.78113e+06	2.06776e+06	7.57554e+06	132047	442127	1.34185e+06	1.16389e+06	551481	788663	2.26371e+06	1.93933e+06	2.03023e+06	855108	2.8394e+06	3.13952e+06	2.97905e+06	3.64948e+06	2.32208e+06	3.25663e+06	2.67752e+06	1.71831e+06	2.03904e+06	8.51518e+06	3.05238e+06	341898	481344	684491	1.2852e+06	1.61799e+06	2.39225e+06	1.65578e+06	2.21011e+06	1.14589e+06	2.81962e+06
Taurine	6.83455e+07	1.84612e+07	4.1333e+07	9.08337e+07	3.74181e+07	5.02901e+07	1.72449e+07	2.90927e+07	1.04376e+07	4.92969e+07	7.23632e+07	1.36389e+07	1.51964e+07	3.63293e+07	7.05241e+07	2.85791e+07	3.09619e+07	6.73303e+07	1.35248e+08	1.05696e+08	1.24414e+08	8.71866e+07	3.70709e+07	1.00473e+08	4.4172e+07	3.89869e+07	6.71386e+07	8.3859e+07	3.96991e+07	4.88053e+07	1.20541e+07	6.58955e+07	1.57171e+08	1.76436e+08	5.66759e+07
Serotonin	2.61781e+06	9.93184e+06	6.51019e+06	1.11106e+06	260268	1.45877e+06	7.06928e+07	7.2242e+06	5.81728e+06	3.52879e+06	5.04883e+07	9.29338e+06	7.98061e+06	1.3245e+07	4.30576e+06	1.28224e+07	8.69213e+06	8.84432e+06	2.8655e+07	4.29005e+07	4.83619e+07	2.00287e+06	3.3549e+07	1.46323e+07	4.48967e+06	897042	911072	9.98142e+07	2.87869e+06	7.67164e+07	5.92478e+06	6.26911e+06	4.78641e+06	2.03457e+07	4.34858e+06
Thymine	1.19121e+07	4.74565e+06	1.41966e+07	7.33781e+06	1.06982e+06	2.02811e+06	1.03048e+07	7.01165e+06	1.80355e+06	9.07133e+06	9.64014e+06	7.4895e+06	9.87627e+06	9.36035e+06	2.13976e+07	1.88215e+07	1.02034e+07	1.30967e+07	4.70084e+06	4.6726e+06	2.09608e+07	7.83245e+06	1.48494e+07	1.37768e+07	1.34661e+07	3.74507e+06	1.57652e+06	1.7816e+07	1.08286e+07	1.28475e+07	5.82906e+06	1.08202e+07	7.15426e+06	1.45495e+07	1.49671e+07
L-Pyroglutamic acid	9.86048e+06	3.31699e+07	6.6888e+06	3.11368e+07	1.79469e+06	1.95775e+06	1.2819e+07	1.48202e+07	1.48243e+06	1.03879e+07	1.72123e+07	7.60108e+07	4.60618e+07	1.90819e+06	1.29645e+07	3.40722e+07	2.24412e+07	4.65711e+07	3.81696e+06	6.81375e+06	8.56519e+06	8.14202e+06	3.0167e+06	2.70451e+07	2.8659e+07	1.05271e+06	5.65799e+06	1.83536e+07	4.12206e+07	2.30226e+07	1.06959e+07	3.35021e+07	2.81418e+06	1.5481e+07	5.25521e+06
sphinganine	5.38598e+07	6.6796e+07	6.11565e+07	6.88182e+07	7.81342e+07	6.19848e+07	5.53974e+07	5.29025e+07	4.60045e+07	5.03013e+07	6.0564e+07	6.40104e+07	6.46029e+07	4.78059e+07	5.65718e+07	4.13044e+07	3.25795e+07	3.96316e+07	5.30536e+07	5.60193e+07	4.70125e+07	4.68605e+07	3.13005e+07	6.28995e+07	3.06641e+07	5.21556e+07	7.40324e+07	5.81988e+07	6.116e+07	3.10023e+07	4.26046e+07	3.85941e+07	4.75291e+07	5.13396e+07	5.70526e+07
Uric acid	1.27256e+09	1.62998e+09	1.98304e+09	5.35367e+08	1.33381e+09	1.21796e+09	1.83842e+09	1.88797e+09	8.38426e+08	2.22227e+09	1.12929e+09	1.66563e+09	8.57897e+08	8.65538e+08	1.73307e+09	1.79055e+09	7.81555e+08	7.76784e+08	1.68639e+09	1.07743e+09	2.24423e+09	1.62863e+09	3.32453e+08	6.40729e+08	1.62063e+09	1.24104e+09	6.53872e+08	1.67783e+09	2.15167e+09	1.45073e+09	1.33866e+09	1.24935e+09	1.35584e+09	1.31206e+09	1.15835e+09
Xanthine	3.11161e+07	4.65175e+07	2.52747e+07	4.46299e+07	2.35728e+06	7.49328e+06	2.96922e+06	2.87688e+07	376742	3.42637e+07	4.92428e+07	3.65535e+07	2.26691e+07	5.48797e+06	2.65437e+07	5.58968e+07	5.54342e+07	6.01158e+07	4.30115e+07	4.7662e+07	4.03991e+07	2.25025e+07	2.54572e+06	5.10234e+07	2.35489e+07	6.08061e+06	7.46308e+06	2.20727e+07	2.26514e+07	4.2508e+07	2.79421e+07	3.57484e+07	2.88547e+07	1.89458e+07	3.1673e+07
Xanthosine	1.34462e+07	1.75641e+07	9.62101e+06	1.78503e+07	896920	2.5483e+06	1.39797e+06	1.13031e+07	75249.9	1.59268e+07	1.79874e+07	1.40585e+07	8.82355e+06	2.178e+06	1.12648e+07	2.23564e+07	2.32134e+07	2.17457e+07	1.54083e+07	1.72461e+07	2.3345e+07	9.96796e+06	504824	2.00246e+07	8.14471e+06	2.48782e+06	2.94501e+06	8.6918e+06	8.1262e+06	1.8622e+07	1.0827e+07	1.37487e+07	1.10182e+07	6.45656e+06	1.13099e+07
Urocanic acid	6.34537e+07	6.99883e+07	4.7107e+07	9.07419e+07	2.60726e+06	4.41864e+06	6.93352e+07	4.00061e+07	1.48867e+06	2.46443e+07	5.06445e+07	9.04652e+07	5.86545e+07	8.89433e+06	7.23488e+07	1.29084e+08	6.44527e+07	9.98897e+07	4.44887e+07	6.55482e+07	5.12215e+07	2.40601e+07	7.03228e+06	8.06984e+07	3.89786e+07	5.4121e+06	8.96992e+06	4.25089e+07	5.42957e+07	8.37644e+07	5.30329e+07	3.78536e+07	3.27888e+07	1.77461e+07	3.55672e+07
3,4-Dihydroxyphenylglycol	1.42053e+06	2.11122e+06	432042	4.79324e+06	81590.5	479211	772197	645319	379269	1.20877e+06	1.80099e+06	1.26466e+06	769432	149793	414486	1.01683e+06	1.76996e+06	1.0771e+06	1.16596e+06	1.13206e+06	732637	366829	1.6908e+06	1.55058e+06	1.91622e+06	182260	169707	1.5664e+06	882507	1.08966e+06	362942	1.22905e+06	655370	725539	265729
7-ketodeoxycholic acid	3.008e+06	2.80728e+06	160357	277919	94702.4	96313.6	590267	775566	119919	346726	275730	123908	1.26626e+06	408149	1.8618e+06	1.67064e+06	4.22309e+06	394644	1.16324e+06	511824	224504	972010	2.7101e+06	2.53694e+06	2.9998e+06	689928	185434	2.07917e+06	101018	395032	358089	2.1995e+06	984011	1.36203e+06	3.88669e+06
HMBA	2.5366e+06	1.94914e+06	1.70521e+06	9.22725e+06	503676	1.95766e+06	1.1887e+06	2.87039e+06	116799	5.11161e+06	1.38436e+07	8.64831e+06	5.33935e+06	678769	1.84402e+07	1.78758e+07	1.84231e+06	2.47378e+07	322367	704741	3.05616e+06	612945	716743	132511	772428	297691	6.06369e+06	3.17789e+06	5.36477e+06	4.06131e+06	2.92789e+07	856829	883127	627093	5.91311e+06
3,4-Dihydroxyphenylpropionic acid	4.44217e+06	1.03892e+07	636184	2.49153e+07	708542	1.30953e+06	1.3562e+07	2.01259e+07	1.18751e+06	5.11334e+06	2.58059e+06	6.68627e+06	2.58129e+06	644527	5.08914e+06	3.4256e+07	3.41067e+06	2.25075e+07	1.15115e+06	1.09335e+06	1.12399e+07	1.19215e+07	7.4716e+06	1.67198e+06	2.62165e+06	1.09955e+06	7.9e+06	1.72296e+07	4.18761e+06	4.39469e+06	3.62579e+06	2.55261e+06	2.34815e+06	1.7646e+06	7.83343e+06
3-(3,4-dihydroxyphenyl)propanoic acid	5.49511e+08	6.45216e+08	3.4336e+08	4.46826e+08	3.87319e+07	4.23852e+07	3.20003e+08	5.24441e+08	2.21531e+07	1.30553e+08	3.19166e+08	4.13071e+08	2.7989e+08	5.1037e+07	1.41257e+08	2.94402e+08	7.60224e+08	4.19606e+08	2.81573e+08	3.45139e+08	8.23767e+07	1.93777e+08	4.37366e+08	1.29812e+09	6.95433e+08	5.07105e+07	7.14228e+07	4.16869e+08	1.28603e+08	3.34541e+08	7.69886e+08	2.37413e+08	2.24409e+08	5.35816e+07	3.53662e+08
2-Aminobutyric acid	5.44109e+07	3.21131e+07	3.31626e+07	6.22125e+07	1.03892e+07	1.4103e+07	3.38886e+07	2.35935e+07	1.74193e+07	6.74856e+06	1.03311e+07	6.55293e+07	4.64899e+07	8.99439e+06	2.05545e+07	1.93011e+07	2.25544e+07	1.28608e+07	2.00882e+07	2.74336e+07	4.13395e+07	2.43719e+07	5.44696e+07	1.03032e+08	6.64884e+07	1.45554e+07	5.52809e+06	1.85717e+07	3.00517e+07	2.06048e+07	3.19585e+07	1.7329e+07	6.69116e+06	2.32463e+07	2.11345e+07
3-Methylhistidine	2.98196e+08	1.19751e+08	1.7305e+08	2.25353e+08	7.61925e+07	1.27223e+08	1.97877e+08	1.54997e+08	5.65692e+07	7.01261e+07	1.98764e+08	2.12604e+08	1.4049e+08	5.21443e+07	1.43973e+08	2.338e+08	2.06967e+08	3.63302e+08	1.81702e+08	2.18481e+08	1.73367e+08	1.70374e+08	2.15783e+08	1.41489e+08	1.86989e+08	6.31138e+06	9.12133e+07	2.05609e+08	1.07259e+08	2.10434e+08	1.4703e+08	1.72427e+08	1.90304e+08	1.85204e+08	1.18533e+08
4-Phenylbutyric acid	1.03463e+07	1.64093e+07	1.21861e+07	1.2101e+07	1.41958e+06	1.14706e+07	1.67651e+07	2.20013e+07	1.81524e+06	9.89131e+06	1.62556e+07	1.26851e+07	1.00171e+07	1.13442e+06	1.48037e+07	2.03882e+07	1.22639e+07	2.25322e+07	3.083e+06	2.76534e+06	2.17979e+06	2.73243e+06	1.35387e+07	1.95189e+07	1.79638e+07	3.97176e+06	2.05707e+06	2.0456e+07	8.49868e+06	1.23296e+07	9.4919e+06	1.96757e+07	1.82679e+06	3.65393e+06	4.65968e+06
3-Methylglutarylcarnitine	3.92046e+06	1.37567e+07	4.07334e+06	1.79707e+06	645381	1.21643e+06	1.0754e+07	1.74181e+06	764774	2.95594e+06	9.90136e+06	862956	1.02759e+06	961171	3.42051e+06	2.08731e+06	2.97203e+07	3.18971e+06	2.1216e+06	3.38958e+06	1.65507e+06	3.49017e+06	948880	1.77935e+07	925971	874642	800479	7.91945e+06	1.02639e+06	978036	5.77878e+06	1.64357e+07	1.70742e+06	1.07518e+06	5.83593e+06
Creatinine	1.01397e+10	1.09872e+10	9.5105e+09	1.14362e+10	2.52538e+09	4.60289e+09	1.42409e+10	9.48588e+09	3.66529e+09	9.53414e+09	1.42732e+10	1.07039e+10	8.76639e+09	4.9631e+09	1.23671e+10	1.69419e+10	1.47844e+10	2.07485e+10	1.22087e+10	1.42254e+10	1.42485e+10	1.05846e+10	4.96675e+08	1.45925e+10	1.37609e+10	3.40748e+09	5.24089e+09	9.5894e+09	9.43378e+09	1.42471e+10	8.06376e+09	1.21449e+10	1.1451e+10	1.05696e+10	1.17828e+10
2-Furoic acid	1.34979e+06	1.71918e+06	1.04766e+06	348154	952864	449732	1.1753e+07	1.33563e+06	661378	805699	1.62412e+07	1.18235e+06	1.7752e+06	5.49035e+06	2.12333e+06	3.37464e+06	322252	1.08177e+06	1.21553e+07	2.45177e+07	9.22347e+06	1.61183e+06	945726	3.66522e+06	969201	772568	926081	3.01827e+07	1.18236e+06	1.86257e+07	988325	979163	1.01546e+06	6.69294e+06	970490
Dodecanedioic acid	1.75303e+06	1.15086e+06	558124	731772	242586	260851	2.24458e+06	1.07023e+06	389218	269839	572381	1.43044e+06	6.18459e+06	2.3324e+06	2.54018e+06	6.08665e+06	5.64797e+06	472919	378153	253364	5.16141e+06	1.52834e+07	2.83038e+06	769289	1.83124e+06	673313	313927	2.43902e+06	2.55599e+06	2.75835e+06	3.4424e+06	3.30852e+06	372536	282570	615234
Epitestosterone	1.7843e+06	2.52435e+06	2.048e+06	271980	107750	306431	436160	7.38143e+06	199163	128686	222623	1.91281e+06	2.52019e+06	119838	1.87716e+06	4.25189e+06	1.98948e+06	1.91825e+06	129521	242206	2.94829e+06	2.02533e+06	432946	2.7017e+06	230066	372607	125035	212625	1.32956e+06	295848	1.72373e+06	1.43752e+06	228118	447038	4.3626e+06
Cytosine	6.60016e+07	1.38689e+08	7.17872e+07	1.42937e+08	1.34972e+07	3.49153e+07	1.97927e+07	9.09791e+07	963321	8.57115e+07	1.09264e+08	8.43948e+07	7.11667e+07	3.06199e+07	7.01221e+07	1.39146e+08	1.21836e+08	1.60238e+08	1.19609e+08	1.58047e+08	1.26093e+08	5.2943e+06	1.28451e+07	1.80179e+08	1.37568e+08	3.31935e+07	3.19305e+07	7.49792e+07	9.21823e+07	1.38797e+08	6.56735e+07	1.1246e+08	1.16285e+08	9.25573e+07	7.92021e+07
Decanoylcarnitine	1.1892e+07	3.0725e+07	1.30038e+07	6.03991e+06	1.16828e+06	1.8502e+06	1.04648e+07	1.15583e+07	2.71739e+06	1.42446e+07	3.414e+07	2.4353e+07	1.69741e+07	3.11422e+06	2.09863e+07	3.71615e+07	2.77198e+07	2.49972e+07	2.1481e+06	3.97155e+06	2.42558e+07	2.57644e+07	1.39838e+07	5.90968e+07	1.00011e+07	1.34006e+06	4.20628e+06	2.24274e+07	5.27118e+06	1.36169e+07	1.52028e+07	2.26511e+07	2.18984e+06	2.08215e+07	2.48726e+07
Indole-3-lactic acid	8.24322e+06	3.19369e+07	1.53371e+07	2.5337e+06	2.36928e+06	4.95206e+06	1.7027e+07	1.42864e+07	1.69503e+06	1.67355e+07	3.42159e+07	1.67378e+07	1.27432e+07	3.46267e+06	5.73591e+06	7.22801e+06	1.96116e+07	2.68304e+07	2.18287e+07	2.97366e+07	9.93562e+06	9.85357e+06	1.32159e+07	4.21042e+07	5.83841e+06	4.75143e+06	3.28697e+06	2.97571e+07	6.50617e+06	1.54397e+07	1.49434e+07	1.23542e+07	1.81256e+07	1.33177e+07	2.04266e+07
Homocitrulline	2.72262e+07	1.87084e+07	3.39561e+07	1.4273e+07	7.95389e+06	1.11761e+07	1.72456e+07	2.3368e+07	8.84861e+06	2.81824e+07	2.31628e+07	1.57229e+07	1.78605e+07	1.75697e+07	2.89614e+07	2.56379e+07	2.0535e+07	2.62942e+07	3.753e+07	4.38879e+07	3.66586e+07	2.98196e+07	1.7299e+07	2.89813e+07	2.28605e+07	9.87417e+06	1.96174e+07	1.9032e+07	2.20042e+07	2.46919e+07	1.00639e+07	2.01295e+07	3.36426e+07	2.41597e+07	3.30367e+07
L-Kynurenine	3.69365e+07	1.58435e+08	1.11019e+08	4.32831e+06	1.47997e+07	2.24918e+07	3.84788e+07	5.78433e+07	1.46739e+06	2.32412e+07	5.92314e+07	5.50958e+07	3.17241e+07	3.63151e+06	1.87004e+07	3.46608e+07	4.92602e+07	4.54734e+07	7.95094e+07	8.88867e+07	1.17213e+07	6.48412e+07	5.10571e+07	2.09631e+08	6.16617e+07	1.92325e+07	4.31553e+06	4.62801e+07	4.97819e+07	3.2589e+07	4.80555e+07	2.58195e+07	5.39561e+07	3.16487e+06	7.41363e+07
L-(-)-methionine	1.63635e+06	1.76565e+06	1.17261e+06	1.43456e+06	1.31514e+06	1.24247e+06	3.24642e+08	7.03891e+06	997254	1.33449e+06	1.55804e+06	2.59137e+06	1.40485e+06	2.67295e+06	1.56452e+06	2.75685e+06	1.40318e+06	2.01779e+06	1.40152e+06	1.745e+06	2.46813e+06	1.47188e+06	2.85635e+06	2.1625e+06	1.43046e+08	1.09473e+06	7.17268e+07	1.96313e+06	1.36985e+06	1.85196e+06	1.5672e+06	1.43906e+06	1.49491e+06	1.51093e+06	2.30196e+06
Hexanoylcarnitine	1.2242e+07	3.2309e+07	4.12134e+06	2.04403e+07	935403	2.54179e+06	1.5745e+07	1.32482e+07	1.154e+06	8.89982e+06	1.56018e+07	1.04232e+07	7.86603e+06	4.45821e+06	1.39748e+07	2.66662e+07	1.66332e+07	1.96963e+07	4.21109e+06	4.2589e+06	1.64863e+07	6.56719e+06	2.33622e+07	1.81502e+07	3.33437e+07	1.7712e+06	8.99897e+06	1.59069e+07	5.89181e+06	1.08279e+07	1.25382e+07	8.833e+06	3.74674e+06	1.23813e+07	1.11008e+07
α-Aspartylphenylalanine	9.36337e+07	4.46902e+07	2.01434e+07	5.63201e+07	2.62778e+06	8.99481e+06	2.13037e+07	2.21617e+07	1.07714e+06	1.55361e+07	3.28127e+07	3.27885e+07	7.82991e+07	4.74735e+06	2.71122e+07	5.99242e+07	3.98929e+07	6.96906e+07	2.39875e+07	2.96482e+07	4.69129e+07	1.74295e+07	2.22272e+07	6.08752e+07	7.79151e+07	3.61865e+06	6.45033e+06	2.72043e+07	1.46969e+07	3.28319e+07	2.66821e+07	3.17953e+07	2.97221e+07	3.11608e+07	4.79704e+07
Glycylproline	1.02353e+07	1.94283e+07	1.4264e+07	6.20673e+06	554172	1.36686e+06	2.73032e+06	8.4616e+06	241621	4.8866e+06	7.53503e+06	1.43391e+07	5.41854e+06	1.19739e+06	7.47237e+06	7.98614e+06	6.39625e+06	8.43608e+06	1.17977e+07	2.36014e+07	3.38637e+06	1.8787e+06	5.89493e+06	3.03217e+07	5.24302e+06	599500	2.23247e+06	1.05526e+07	2.01238e+06	6.20486e+06	1.3027e+07	2.83867e+06	7.31461e+06	2.74082e+06	5.12184e+06
Isovalerylglutamic acid	5.15419e+06	6.91263e+06	3.32378e+06	4.85846e+06	585906	1.58719e+06	2.11288e+06	2.20726e+06	442992	5.17145e+06	1.08421e+07	3.19533e+06	3.31782e+06	1.46284e+06	4.07718e+06	9.57518e+06	5.56778e+06	3.18719e+06	3.0387e+06	4.52463e+06	5.11561e+06	5.19046e+06	5.5288e+06	1.00196e+07	3.64065e+06	1.00074e+06	633953	9.68245e+06	2.34457e+06	8.3857e+06	5.36841e+06	2.90697e+06	2.18306e+06	4.02672e+06	2.34978e+06
Indole	7.44044e+07	1.50344e+09	3.56633e+08	5.51562e+08	6.71678e+07	2.4959e+08	2.23647e+09	1.11274e+09	1.64017e+07	4.69019e+08	5.40927e+08	6.01122e+08	7.90181e+08	5.42953e+07	5.26662e+08	7.0466e+08	3.57612e+08	1.5749e+09	1.43219e+08	3.33234e+08	1.49075e+09	5.22484e+08	5.92274e+07	2.02688e+08	1.46507e+08	4.58277e+07	2.60488e+08	3.34131e+08	3.48838e+08	5.41577e+08	2.14216e+08	2.60498e+08	3.02203e+08	1.81223e+08	2.67735e+08
5-Hydroxyindole-3-acetic acid	3.54911e+07	1.59243e+08	1.12248e+08	3.71849e+06	1.51046e+07	2.27564e+07	3.86501e+07	5.82288e+07	1.56915e+06	2.31595e+07	5.9868e+07	5.51953e+07	3.17236e+07	3.68155e+06	1.84658e+07	3.45756e+07	4.97448e+07	4.56385e+07	8.03456e+07	8.99209e+07	1.16034e+07	6.46833e+07	5.05885e+07	2.11434e+08	6.22919e+07	1.96412e+07	4.3121e+06	4.62723e+07	4.9955e+07	3.26084e+07	4.83649e+07	2.62372e+07	5.43981e+07	3.06466e+06	7.47649e+07
3-Phenylpropanoic acid	2.39044e+06	2.10296e+06	1.04584e+06	4.83958e+06	908112	2.31364e+06	2.39003e+06	2.34796e+06	896485	2.55926e+06	5.15583e+06	4.75275e+06	8.22174e+06	1.19808e+06	5.34479e+06	4.42064e+06	4.69696e+06	9.87153e+06	2.02102e+06	1.73545e+06	3.39914e+06	1.67928e+06	4.53379e+06	2.32564e+06	1.66983e+07	3.71998e+06	1.7779e+06	3.35304e+06	4.13461e+06	6.42755e+06	3.42933e+06	6.12327e+06	2.84499e+06	2.04166e+06	2.74587e+06
pseudouridine	6.34248e+06	1.46153e+07	2.90544e+06	1.32207e+07	1.89509e+06	1.76448e+06	1.52649e+06	8.33442e+06	894586	5.87021e+06	8.46944e+06	6.12707e+06	1.07136e+07	1.68232e+06	7.68258e+06	1.69577e+08	1.5508e+08	1.83472e+08	1.38765e+08	1.83336e+08	1.46531e+08	6.81657e+06	3.15632e+06	2.04705e+08	9.86851e+06	3.42371e+07	4.07437e+06	8.49838e+06	1.10985e+08	1.56546e+08	6.18846e+06	1.49392e+08	1.25579e+08	1.05438e+08	3.4541e+06
N-Acetyl-L-aspartic acid	3.38246e+07	3.11931e+07	1.54212e+07	5.01728e+07	3.24661e+06	6.76031e+06	5.67817e+07	3.04811e+07	597719	1.79436e+07	3.17095e+07	2.76246e+07	1.54488e+07	9.6554e+06	1.77373e+07	3.48395e+07	3.02807e+07	3.29619e+07	3.10791e+07	4.9498e+07	2.98475e+07	1.7717e+07	3.91449e+07	3.27918e+07	4.79347e+07	4.04344e+06	8.03838e+06	3.45306e+07	1.45927e+07	3.30176e+07	2.85052e+07	2.3115e+07	2.80197e+07	1.46155e+07	2.21944e+07
Phenylacetylglycine	3.8207e+06	848583	1.4952e+06	2.47018e+06	269036	849460	1.2962e+06	1.32689e+06	308780	541061	648379	1.14249e+06	1.67259e+06	1.63586e+06	7.43845e+06	5.80773e+06	973643	2.65347e+06	1.37492e+06	1.12291e+06	3.91994e+07	1.35439e+07	5.07719e+06	772285	605198	472461	605102	3.18899e+06	1.34704e+06	1.38793e+06	3.78674e+06	1.99617e+06	2.46789e+06	2.51611e+06	2.97109e+06
Propionylcarnitine	6.89779e+07	1.27476e+08	4.48372e+07	1.43227e+07	9.47882e+06	1.33407e+07	4.62171e+07	2.14741e+07	3.9433e+06	2.35159e+07	6.28604e+07	3.12329e+07	2.73096e+07	1.59454e+07	2.60539e+07	2.09609e+07	9.35546e+07	2.16803e+07	3.58464e+07	1.63506e+08	6.76057e+07	1.27863e+07	7.11936e+07	2.37839e+08	5.96719e+06	9.86677e+06	1.08631e+06	2.88105e+08	3.39637e+07	5.34661e+06	1.51766e+08	1.34332e+08	3.06007e+07	1.73613e+07	5.16381e+07
2-Hydroxyhippuric acid	5.16709e+06	7.36976e+06	5.71912e+06	4.81087e+06	4.95946e+07	3.32401e+06	2.5304e+07	3.46919e+07	1.5005e+06	3.21489e+06	9.71912e+06	8.93168e+06	9.50716e+06	1.02692e+06	2.20837e+07	8.79652e+06	2.07931e+06	3.23093e+07	3.37597e+06	2.68347e+07	9.61098e+08	8.71371e+06	1.24676e+06	5.40399e+06	2.86497e+06	2.25612e+06	1.44354e+06	4.3725e+06	5.1558e+06	2.94396e+06	3.49623e+06	3.24987e+06	3.13341e+06	8.17579e+08	4.71515e+06
D-erythro-Neopterin	1.34557e+06	3.54461e+06	1.99031e+06	202910	178398	378442	3.31827e+06	1.27843e+06	134647	3.69126e+06	5.89429e+06	1.35044e+07	8.96831e+06	237050	4.37228e+06	6.1621e+06	6.82379e+06	1.2631e+07	3.56899e+06	5.40478e+06	9.7996e+06	7.88417e+06	1.59255e+06	1.05591e+07	6.90483e+06	251340	135437	496137	4.48963e+07	2.63751e+07	341800	1.10728e+07	1.92458e+06	3.57828e+06	1.40829e+06
Trigonelline	5.90697e+08	9.25022e+07	1.70987e+08	1.32026e+08	1.43593e+07	6.53191e+07	1.76013e+08	1.19038e+08	1.53191e+07	4.2454e+07	1.37292e+08	1.20869e+08	3.24935e+08	1.30107e+08	2.42663e+08	2.40764e+08	1.34258e+08	7.71452e+07	5.64385e+07	7.67927e+07	2.33194e+08	3.81719e+08	3.07526e+08	8.60921e+07	2.07171e+08	4.80049e+07	6.16832e+07	2.06147e+08	1.59489e+08	7.82599e+07	8.0111e+07	1.65061e+08	2.27638e+07	1.06527e+08	1.93407e+08
Xanthurenic acid	4.58072e+07	2.06948e+07	1.33815e+07	523529	3.61138e+06	6.74824e+06	3.1598e+07	2.84795e+07	7.05556e+06	4.09428e+07	6.83823e+07	1.72014e+07	3.68402e+07	1.3351e+07	1.39844e+07	2.86443e+07	5.43185e+07	9.27166e+07	4.07973e+07	4.77365e+07	4.50304e+07	4.19738e+07	3.10396e+07	6.63693e+07	4.84866e+07	6.08457e+06	7.42221e+06	5.75897e+07	2.10172e+07	3.72772e+07	3.14457e+07	4.42697e+07	4.25592e+07	2.08378e+07	4.44939e+07
7-Methylguanine	6.49308e+07	4.85742e+07	3.94994e+07	6.23411e+07	1.67919e+06	2.87993e+06	1.50087e+08	2.82512e+07	1.03983e+07	3.59264e+07	3.4128e+07	2.54465e+07	1.0117e+07	3.0609e+06	3.10763e+07	5.65346e+07	2.74232e+07	2.60323e+07	2.32603e+07	2.41853e+07	5.65828e+07	1.00507e+07	6.41969e+07	3.38899e+07	1.18852e+08	1.62606e+06	2.09249e+06	2.53695e+07	2.37026e+07	4.63512e+07	2.23583e+07	2.00331e+07	1.5255e+07	8.53334e+06	2.08978e+07
1-Methylhistamine	3.85924e+06	3.62295e+06	3.6e+06	1.41104e+06	253682	802378	2.38566e+06	3.10314e+06	1.18767e+06	2.09627e+06	4.19278e+06	1.73982e+06	1.59108e+06	1.14468e+06	5.01956e+06	5.59655e+06	3.5305e+06	3.60884e+06	1.02828e+07	1.30736e+07	8.29657e+06	2.25101e+06	2.90143e+06	7.34788e+06	890991	565433	2.60286e+06	2.59022e+06	1.76084e+06	3.63626e+06	1.76076e+06	2.21299e+06	1.03197e+07	5.38761e+06	2.47068e+06
Tetrahydrocortisone	2.94937e+07	5.17838e+07	2.31014e+07	6.39723e+07	3.01553e+06	7.94945e+06	1.76505e+07	1.58125e+07	1.6549e+07	2.72535e+07	7.22853e+07	2.34227e+07	2.0294e+07	1.0322e+07	5.3005e+07	4.38674e+07	5.27157e+07	6.15239e+07	6.03777e+07	6.26195e+07	1.24743e+08	6.361e+07	8.03466e+06	7.1179e+07	4.39462e+07	1.00816e+07	8.51097e+06	1.96741e+07	4.93311e+07	4.94906e+07	3.50845e+07	4.15623e+07	3.6712e+07	5.30362e+07	8.68431e+07
DL-Citrulline	6.90085e+07	1.66144e+07	3.76704e+07	4.18006e+07	9.24814e+06	1.29655e+07	2.63342e+07	2.21868e+07	5.12856e+06	5.50925e+07	5.5125e+07	3.12977e+07	2.96558e+07	2.71944e+07	6.82372e+07	6.40505e+07	6.55e+07	7.12091e+07	4.72466e+07	4.90497e+07	8.05269e+07	4.3116e+07	1.29511e+07	3.81504e+07	7.78882e+07	9.00409e+06	1.51656e+07	3.60836e+07	4.17058e+07	6.78529e+07	2.48662e+07	3.92642e+07	3.91677e+07	5.43791e+07	5.82317e+07
Succinyladenosine	4.17323e+07	1.20479e+08	5.07493e+07	1.03111e+08	5.78044e+06	1.74342e+07	451840	5.09565e+07	175503	4.25821e+07	9.19611e+07	9.66449e+07	8.15777e+07	1.76682e+07	5.54432e+07	1.17121e+08	8.57004e+07	9.72788e+07	9.08638e+07	1.16468e+08	6.20854e+07	4.62016e+07	87315.4	1.60612e+08	1.16432e+08	1.1737e+07	1.35334e+07	6.74514e+07	5.86038e+07	1.07304e+08	6.20177e+07	5.43527e+07	7.6085e+07	3.8406e+07	4.85306e+07
Trimethylamine N-oxide	2.72863e+08	4.45597e+08	1.28607e+08	3.31115e+08	1.23775e+07	6.88271e+07	147084	2.7444e+08	99075.1	6.26851e+07	1.77168e+08	2.26192e+08	7.8413e+08	2.65215e+07	1.79306e+08	3.97292e+08	2.67903e+08	2.57133e+08	1.1447e+08	1.94004e+08	2.70309e+08	1.35539e+08	2.16636e+08	3.17389e+08	1.32135e+08	3.48471e+07	4.7354e+07	7.27584e+07	1.90887e+08	1.68505e+08	1.3082e+08	1.24937e+08	1.87207e+08	4.22559e+08	1.75685e+08
S-Adenosylhomocysteine	1.82632e+06	1.06882e+07	4.31121e+06	1.0549e+06	663170	890166	822997	5.04967e+06	706518	3.38056e+06	7.6555e+06	2.18832e+07	1.10776e+07	1.30639e+06	5.30784e+06	1.38525e+06	1.21407e+06	2.07588e+06	2.21741e+06	978148	1.99033e+06	1.34386e+06	889742	1.03282e+06	1.1059e+06	673174	680995	6.96204e+06	770741	1.31099e+06	9.57968e+06	1.23374e+06	1.31282e+06	710010	5.50945e+06
Ferulic acid	1.109e+06	1.53047e+06	1.2568e+06	2.31297e+06	236626	546858	1.69381e+06	1.0736e+06	484757	483221	1.30042e+06	1.79468e+06	887159	711125	1.48179e+06	2.16444e+06	1.93556e+06	3.32289e+06	1.09796e+06	1.49916e+06	1.18231e+06	1.73584e+06	1.69348e+06	2.28661e+06	2.3243e+06	538985	301022	1.56419e+06	1.75283e+06	2.04349e+06	1.55963e+06	1.41815e+06	1.0931e+06	999334	764855
(E)-Ferulic acid	1.42564e+07	2.41685e+07	1.36395e+07	2.52927e+07	1.12407e+06	1.39715e+06	1.52435e+07	1.38297e+07	2.61347e+06	4.10751e+06	9.90364e+06	8.92628e+06	4.89516e+06	1.21122e+06	6.26344e+06	1.21257e+07	1.59911e+07	1.49228e+07	8.91039e+06	9.21574e+06	8.453e+06	8.58664e+06	2.06162e+07	2.77724e+07	2.0735e+07	1.25725e+06	1.76978e+06	1.12916e+07	3.03612e+06	8.35284e+06	9.94966e+06	9.47888e+06	6.98911e+06	2.67045e+06	7.28796e+06
4-Oxo-4-(3-pyridyl)butyric acid	2.01026e+07	2.45271e+07	2.28304e+07	2.17542e+07	4.80111e+06	1.48069e+06	2.05668e+07	2.1591e+07	4.13189e+06	1.78159e+06	1.45824e+07	3.34268e+07	4.1945e+07	3.60312e+06	2.48939e+07	1.98642e+07	1.69092e+07	4.01034e+07	1.15071e+07	1.15848e+07	1.82195e+08	5.4122e+07	2.93933e+07	2.46121e+07	3.88859e+07	8.30076e+06	1.49756e+06	3.14554e+07	1.49209e+07	3.88599e+07	4.41397e+07	3.57193e+07	7.76814e+06	8.52395e+06	2.44731e+07
Cotinine	3.11674e+08	270978	424677	254500	529792	220832	500411	319807	354938	241706	275215	253936	273370	648746	3.51489e+08	5.07973e+08	292317	281959	301570	345941	424623	360888	2.09381e+08	291165	262061	288271	210799	508781	274231	263837	3.86709e+08	473154	236801	318570	238866
5-methylthioribose	2.07437e+07	2.25768e+07	1.27098e+07	2.4575e+07	2.07435e+06	4.7733e+06	1.70768e+07	1.28763e+07	337682	1.29739e+07	2.41998e+07	1.87629e+07	1.63663e+07	4.73462e+06	1.27316e+07	3.24567e+07	2.26672e+07	2.8357e+07	1.98019e+07	2.54248e+07	2.13171e+07	1.10393e+07	2.33029e+07	3.92414e+07	2.27217e+07	4.26919e+06	5.48737e+06	1.40382e+07	1.58191e+07	2.57084e+07	1.26778e+07	1.50763e+07	1.73993e+07	1.84194e+07	1.37494e+07
7-Methylguanosine	2.97379e+07	1.75323e+08	7.47689e+07	3.18317e+07	5.91992e+06	1.93601e+07	3.61328e+06	6.31446e+07	251886	4.69538e+07	1.6747e+08	1.07119e+08	7.32196e+07	2.07257e+07	5.63034e+07	1.46096e+08	1.12263e+08	1.46962e+08	1.14195e+08	1.62638e+08	1.16505e+08	5.28213e+07	296870	2.02519e+08	3.3079e+07	1.3267e+07	2.13656e+07	7.00516e+07	6.93699e+07	1.70363e+08	6.91541e+07	9.07651e+07	8.68692e+07	9.20796e+07	9.57113e+07
Anthranilic acid	4.68776e+06	2.84576e+06	2.27561e+06	1.67992e+06	1.27639e+06	1.35792e+06	3.131e+06	2.69296e+06	2.76954e+06	1.28306e+06	3.00009e+06	3.72905e+06	3.33091e+06	1.53814e+06	3.23192e+06	1.74611e+06	3.40002e+06	5.94506e+06	1.87297e+06	1.51874e+06	3.81473e+06	2.26733e+06	2.06962e+08	5.48159e+06	1.52655e+06	1.53271e+06	1.35939e+06	3.75403e+06	3.82769e+06	2.12654e+06	2.18624e+06	3.34456e+06	2.22315e+06	1.04843e+06	2.54465e+06
Nornicotine	340956	1.05777e+07	264727	205422	103614	128914	809979	180676	217817	151324	201200	320034	199680	124959	561776	483541	201668	203589	197339	232269	449858	329849	649329	2.54001e+07	262288	125988	120656	239522	197630	231150	302980	190030	182897	335157	215657
N-Acetyl-L-glutamic acid	4.86923e+07	1.54567e+07	1.11941e+07	4.41261e+07	2.53038e+06	6.37082e+06	2.77714e+07	2.55182e+07	973274	1.15129e+07	2.50484e+07	2.89987e+07	1.55252e+07	9.94412e+06	1.36e+07	3.24822e+07	2.53634e+07	2.10197e+07	1.73669e+07	2.4878e+07	2.84716e+07	1.91668e+07	5.54242e+07	2.32603e+07	3.41753e+07	1.29519e+06	5.64329e+06	2.51546e+07	2.00839e+07	3.12394e+07	2.64712e+07	1.24297e+07	1.22557e+07	1.93249e+07	1.71426e+07
4-Aminophenol	1.37877e+06	1.76298e+06	366839	1.83559e+06	1.19325e+06	1.43525e+06	1.37817e+06	1.50188e+06	1.17449e+06	248923	1.89581e+06	1.60262e+06	1.77448e+06	1.2663e+06	1.86704e+06	363943	1.73735e+06	1.9701e+06	392553	1.6061e+06	557456	1.58515e+06	1.75188e+06	1.84125e+06	1.27085e+06	426936	359632	1.38224e+06	1.38365e+06	1.47895e+06	338962	1.50623e+06	1.58331e+06	2.08701e+08	1.92603e+06
5'-S-Methyl-5'-thioadenosine	5.90948e+07	5.53832e+07	8.11321e+07	3.91091e+06	6.03851e+06	9.25106e+06	6.24271e+06	9.5441e+07	138174	6.18276e+07	2.00908e+07	4.71486e+07	3.67796e+07	1.03548e+07	2.31496e+07	8.3876e+07	3.62275e+07	4.23388e+07	2.19611e+07	2.75068e+07	4.04667e+07	1.73225e+07	2.88966e+06	2.02752e+08	4.55941e+06	1.36065e+07	1.20851e+07	3.86483e+07	4.87565e+07	2.39914e+07	8.37917e+07	2.59226e+07	2.93162e+07	2.66695e+07	2.30254e+07
N2-Succinyl-L-glutamic acid 5-semialdehyde	246942	287406	276477	338394	290034	345129	287655	297972	192029	220688	358105	388193	421808	197091	392147	322005	346142	264247	669258	290255	480210	225130	219183	524260	198443	235712	448118	180213	401210	281321	316851	199405	220673	242218	215332
S-Adenosylmethionine	1.38778e+07	1.471e+07	1.23919e+07	781829	2.32436e+06	1.08542e+07	840285	1.08236e+07	256828	9.65554e+06	2.043e+07	1.35352e+07	1.2749e+07	3.40739e+06	1.27358e+07	1.16087e+07	1.13455e+07	1.80597e+07	1.30454e+07	1.37933e+07	2.43157e+07	1.55643e+07	270856	1.31698e+07	1.38605e+06	3.07152e+06	5.9604e+06	1.13026e+07	8.20782e+06	2.18588e+07	3.19244e+06	7.88383e+06	1.17097e+07	9.69982e+06	7.25736e+06
N-Formyl-D-kynurenine	1.02454e+07	1.09342e+07	3.84435e+06	7.14488e+06	359129	673884	2.38323e+06	3.83732e+06	487842	1.94233e+06	4.89069e+06	5.86004e+06	5.03774e+06	1.44162e+06	4.85216e+06	1.17399e+07	4.29004e+06	4.40996e+06	4.85518e+06	5.61237e+06	7.14898e+06	6.75727e+06	1.21513e+06	1.86536e+07	5.26722e+06	699250	557897	4.39382e+06	3.70063e+06	1.05429e+07	9.03042e+06	2.62074e+06	3.67749e+06	959674	3.0858e+06
Coumarin	2.58095e+07	2.63416e+07	1.22976e+07	1.94093e+07	1.77175e+06	1.41082e+06	1.27328e+07	2.18642e+07	697525	6.79904e+06	9.74543e+06	1.101e+07	1.33634e+07	2.79392e+06	7.88751e+06	1.2731e+07	2.01729e+07	2.32116e+07	1.73663e+07	1.38039e+07	9.76749e+06	9.56672e+06	2.46141e+07	3.26329e+07	1.98516e+07	1.42012e+06	3.39901e+06	1.74669e+07	8.39345e+06	1.0709e+07	3.15484e+07	1.05984e+07	9.15785e+06	2.6473e+06	1.30361e+07
4-Nitrophenol	5.33719e+06	1.33105e+07	6.34366e+06	1.94661e+06	553097	2.93686e+06	1.56847e+06	1.13101e+07	733835	7.33693e+06	1.36399e+07	1.24979e+07	8.23279e+06	2.60062e+06	8.85311e+06	1.25964e+07	1.41776e+07	1.56906e+07	1.00377e+07	1.23016e+07	8.666e+06	6.69123e+06	234239	1.82003e+07	1.62245e+06	2.10385e+06	2.17126e+06	7.92557e+06	8.7173e+06	1.68357e+07	6.8413e+06	8.53399e+06	9.40839e+06	6.85298e+06	1.01319e+07
DEHYDROASCORBIC ACID	3.93127e+06	5.52357e+06	2.20124e+06	3.24931e+06	655482	1.41356e+06	3.55934e+06	9.09064e+06	139672	2.56997e+06	3.15592e+06	3.77498e+06	3.00382e+06	1.1108e+06	4.70423e+06	5.53738e+06	2.95678e+06	6.87984e+06	3.94548e+06	5.47183e+06	6.95347e+06	2.68182e+06	6.0875e+06	2.76509e+06	3.71066e+06	1.39858e+06	1.11225e+06	4.66998e+06	2.82787e+06	6.08047e+06	2.79729e+06	2.8302e+06	3.30622e+06	5.45596e+06	2.50465e+06
cGMP	4.37163e+06	2.10501e+06	117468	1.90729e+06	245710	705365	1.33304e+07	3.61552e+06	1.18817e+07	2.51422e+06	4.87661e+06	2.89661e+06	1.3191e+06	950763	2.45577e+06	4.80323e+06	2.33134e+06	2.5963e+06	3.32593e+06	2.06482e+06	3.48008e+06	322567	565704	3.13162e+06	2.47156e+06	391481	342091	3.44793e+06	966743	3.10702e+06	3.68571e+06	1.72195e+06	1.63188e+06	1.99144e+06	2.39271e+06
N6,N6,N6-Trimethyl-L-lysine	2.0143e+08	1.07499e+08	6.91498e+07	2.26787e+08	2.94611e+07	8.73344e+07	2.24462e+06	8.1818e+07	5.07125e+07	1.29482e+08	1.46421e+08	8.34223e+07	8.22814e+07	4.61815e+07	1.14028e+08	1.30819e+08	2.2645e+08	2.45022e+08	1.85003e+08	1.73063e+08	2.84905e+08	1.90335e+08	1.66658e+08	1.54479e+08	2.34524e+08	1.14127e+06	1.03953e+08	1.82824e+08	7.76417e+07	1.47461e+08	6.23615e+07	1.11918e+08	2.04999e+08	2.05446e+08	1.41719e+08
3,4-dihydroxyphenylacetic acid	5.65979e+06	449214	298585	388108	183231	280612	726050	327655	400826	234909	400105	957047	1.61514e+06	868568	347881	1.91971e+06	362090	479203	308050	273734	311965	830092	9.35751e+06	750975	1.29971e+06	279041	272025	280739	369668	340228	9.13595e+06	302343	320849	811289	258078
DL-2,6-Diaminopimelic acid	6.73871e+06	3.08996e+06	9.04775e+06	5.1352e+06	1.89901e+06	2.77506e+06	1.34976e+06	5.18238e+06	229599	1.6456e+06	2.46015e+06	3.2482e+06	4.83446e+06	3.60529e+06	4.21227e+07	1.72328e+07	4.05567e+06	6.1957e+06	3.71346e+06	4.52602e+06	6.34911e+06	4.79466e+06	3.33238e+06	1.11304e+07	7.85614e+06	3.29994e+06	1.52121e+06	782625	4.47406e+06	4.79156e+06	2.66991e+06	5.71409e+06	3.85171e+06	4.96481e+06	5.19158e+06
4-Aminobenzoic acid	3.35399e+06	1.92142e+06	1.57147e+06	1.19143e+06	1.1002e+06	791391	1.18629e+07	1.13651e+07	656100	4.08647e+06	5.42949e+06	2.31772e+06	1.95622e+06	1.11413e+06	3.08654e+06	8.03226e+06	4.13819e+06	1.19526e+06	1.41189e+06	766697	891075	1.05435e+06	9.65534e+06	814085	437046	5.19735e+06	3.36298e+06	2.05084e+07	1.07575e+06	1.03523e+06	1.859e+06	1.10077e+07	1.46548e+07	2.48407e+06	1.8342e+06
Nicotinamide	1.03484e+07	1.40425e+07	8.64619e+06	2.18699e+07	1.16976e+06	1.88192e+06	5.74439e+06	1.02409e+07	1.89092e+06	5.78459e+06	2.38186e+07	2.15239e+07	1.29738e+07	3.43633e+06	7.80507e+06	2.11374e+07	9.29572e+06	1.00433e+07	7.93548e+06	2.37033e+07	1.28126e+07	9.63476e+06	6.55935e+06	8.55433e+07	2.45335e+07	2.90402e+08	6.65565e+06	1.07658e+07	1.00882e+07	1.65747e+07	8.96301e+06	2.28495e+07	1.26319e+07	3.98655e+06	1.27809e+07
Cotinine N-oxide	9.52819e+07	1.46832e+06	305499	326670	587000	211745	815464	459542	734860	239997	569241	323108	655226	2.62555e+06	5.66345e+07	1.29713e+08	529678	1.01401e+06	527945	498250	688023	442959	7.48695e+07	233433	357563	188211	241014	670634	865445	908098	3.81043e+07	715650	393854	2.59467e+06	461694
PYRIDOXAMINE	7.20383e+07	1.95501e+08	1.50235e+07	3.5847e+07	3.28848e+06	8.57938e+06	5.89811e+07	5.36808e+07	3.40045e+06	1.91419e+07	3.46501e+07	7.49615e+07	5.20887e+07	1.42005e+07	4.15349e+07	7.56074e+07	5.62399e+07	4.32509e+07	3.27913e+07	4.56232e+07	2.89056e+07	3.22372e+07	8.13568e+07	3.17125e+08	3.76798e+07	8.09273e+06	7.48282e+06	6.51911e+07	3.34943e+07	4.00242e+07	9.22187e+07	4.98944e+07	2.55512e+07	1.72079e+07	3.79369e+07
Tiglic acid	1.41059e+07	1.78064e+07	8.92377e+06	6.56892e+06	3.89728e+06	1.22189e+07	3.70992e+07	9.26742e+07	3.37335e+06	6.02993e+06	2.00034e+07	2.05868e+07	3.17264e+07	4.89418e+06	1.32685e+08	7.60143e+08	2.66598e+07	1.47035e+07	1.15598e+07	1.05924e+07	1.20709e+07	4.75426e+07	1.69393e+07	6.52466e+07	5.44759e+06	4.93323e+06	4.40933e+07	3.01736e+07	6.65259e+06	1.80864e+07	1.72639e+08	9.1233e+06	4.00628e+06	5.96883e+06	1.97679e+08
MHPG	2.32104e+06	3.27883e+06	953480	1.98579e+06	639768	604338	2.28608e+06	4.24527e+06	521396	1.55506e+06	2.49943e+06	2.09182e+06	2.16021e+06	969448	1.72368e+06	2.46338e+06	2.4725e+06	2.96555e+06	2.59985e+06	2.43201e+06	5.08535e+06	1.61601e+06	2.05854e+06	7.81238e+06	1.62388e+06	577067	843183	2.24468e+06	1.27871e+06	2.91477e+06	1.61478e+06	2.3627e+06	1.96265e+06	4.54217e+06	2.922e+06
Pyridoxal	5.36454e+06	844005	717977	1.20532e+06	506547	718702	1.01189e+06	685342	656110	532403	235773	158231	276170	127917	1.02707e+06	1.25063e+06	697498	139489	728914	701387	893832	410686	1.69248e+09	1.41121e+06	5.58638e+06	153931	210427	548727	125618	892151	7.14597e+06	573822	416798	3.56834e+07	688667
Phenylglyoxylic acid	1.75116e+06	596287	980544	221456	100418	726933	6.32223e+06	7.09398e+06	168120	297127	2.98147e+06	725475	1.36857e+06	299495	280620	720089	1.22166e+06	900884	421975	421630	975774	1.22829e+06	6.04413e+06	878117	1.88065e+06	169940	339023	3.06585e+06	462412	196173	1.13511e+06	407522	655400	6.21463e+06	909259
L-Norleucine	1.11669e+08	2.71371e+08	1.95385e+08	1.5804e+07	3.74339e+07	3.28558e+07	4.28234e+06	1.89466e+08	8.38677e+06	7.95436e+07	1.87819e+08	1.78428e+08	2.07108e+08	2.8158e+07	7.46897e+07	1.89784e+08	2.20026e+08	1.62731e+08	1.45924e+08	2.11582e+08	1.61656e+08	1.61341e+08	1.72341e+07	6.96924e+08	3.71036e+06	2.59025e+07	3.12969e+07	2.09446e+08	1.04434e+08	1.53494e+08	1.81904e+08	1.12546e+08	1.19874e+08	5.58185e+07	1.58111e+08
Caffeine	3.62484e+07	3.31797e+06	163299	302434	135496	511596	977720	3.73538e+06	9.42406e+06	238759	151109	4.06484e+07	4.37099e+07	131375	1.25196e+06	613018	173380	179828	219453	192026	7.26686e+06	2.96193e+07	5.05184e+07	3.74887e+06	597143	145235	3.28898e+07	4.57681e+07	2.79995e+07	623089	188503	74416.6	312216	1.18256e+08	72044
Propranolol	2.11853e+06	2.24678e+06	251322	150521	113922	1.14666e+06	241109	885993	127564	395763	4.91647e+06	1.04479e+07	4.50621e+06	259774	2.70158e+06	5.34997e+06	6.30848e+06	4.80428e+06	6.07495e+06	5.84029e+06	1.25276e+06	2.43876e+06	707191	358525	148725	121646	380363	744575	1.26977e+06	5.32798e+06	2.83363e+06	1.57974e+06	2.09477e+06	711544	2.53291e+06
1,3-Dimethyluric acid	4.35704e+07	1.03362e+06	754320	934874	183246	172397	1.89352e+06	6.02917e+06	3.79243e+06	2.50247e+06	1.38614e+06	1.6854e+07	2.15998e+07	306153	8.0102e+06	8.09233e+06	4.24409e+06	7.67886e+06	1.20331e+06	3.449e+06	1.6372e+07	3.63275e+07	5.9638e+07	1.13629e+07	4.65134e+06	209849	2.09997e+06	8.8989e+06	2.85475e+07	1.65912e+07	568417	5.65022e+06	2.54574e+06	3.54874e+07	749254
p-Cresol	7.4385e+07	5.37977e+07	6.48874e+07	9.79363e+07	1.79165e+07	5.14332e+07	8.87944e+07	5.11359e+07	1.07722e+07	2.77874e+07	3.07242e+07	4.05074e+07	3.93402e+07	1.09037e+07	1.53705e+08	1.79741e+08	4.57456e+07	7.49867e+07	3.40184e+07	3.87222e+07	8.07943e+07	3.07825e+07	3.71394e+07	2.55725e+07	2.53381e+07	3.90179e+07	2.86551e+07	1.14912e+08	9.33372e+07	4.8681e+07	7.85482e+07	1.13664e+08	1.12159e+08	4.10413e+07	1.24982e+08
Paracetamol	1.11959e+06	2.30666e+06	1.38498e+06	1.07548e+06	622716	630591	1.68704e+06	1.97502e+06	1.06886e+06	1.12758e+06	1.24394e+06	1.37783e+06	1.4299e+06	797432	1.34513e+06	1.93389e+06	1.51794e+06	1.81339e+06	1.66815e+06	1.1918e+06	1.59149e+06	2.07506e+06	1.05872e+06	1.72744e+06	1.02456e+06	814065	905836	1.56959e+06	1.26484e+06	1.26219e+06	4.5567e+06	1.22063e+06	1.0536e+06	4.77457e+09	1.51818e+06
Aminohippuric acid	8.64787e+06	2.39783e+07	1.25206e+07	594305	266162	4.75519e+06	3.25278e+07	2.0464e+07	2.0101e+06	1.34428e+07	3.46904e+07	3.83545e+07	2.80444e+07	4.82074e+06	2.14096e+07	3.95653e+07	2.68944e+07	2.93908e+07	2.24434e+07	2.95134e+07	3.2831e+07	1.11839e+07	381869	2.56556e+07	2.12677e+07	1.17172e+06	3.76378e+06	2.75623e+07	3.47108e+07	2.19771e+07	3.00279e+07	1.34556e+07	1.67757e+07	6.73452e+06	2.47146e+07
Theophylline	1.12448e+08	4.17651e+06	3.76068e+06	3.94153e+06	3.74301e+06	3.95566e+06	3.93551e+06	9.07624e+06	6.51875e+06	3.92521e+06	3.64697e+06	1.82719e+07	3.76647e+07	3.74336e+06	6.26377e+06	3.85053e+06	3.81126e+06	3.69172e+06	3.76913e+06	3.57596e+06	9.26131e+06	3.95789e+07	2.07122e+08	4.37559e+06	3.96054e+06	3.91151e+06	1.46897e+07	5.01179e+07	1.59996e+07	3.69152e+06	3.87276e+06	3.75511e+06	3.6111e+06	3.67449e+07	3.74942e+06
Aspartame	1.76037e+07	6.52481e+07	2.93467e+07	3.90105e+07	4.34003e+06	6.95126e+06	2.8394e+07	5.65457e+07	1.28834e+06	1.02473e+07	1.55036e+07	3.82962e+07	2.57915e+07	7.76722e+06	1.77899e+07	3.06544e+07	3.37347e+07	2.32611e+07	4.38277e+07	4.55498e+07	2.87963e+07	3.10312e+07	1.35737e+07	1.10403e+08	5.21643e+07	5.65092e+06	3.56328e+06	2.40789e+07	1.52218e+07	2.91628e+07	4.57511e+07	1.39849e+07	3.29811e+07	4.90411e+06	3.61081e+07
Salicylic acid	1.81413e+06	1.65063e+06	1.41946e+06	419985	819846	623560	1.18983e+06	882317	877875	1.06368e+06	1.15757e+06	991309	385375	178829	762975	1.15631e+06	1.37575e+06	1.45097e+06	901851	1.8934e+06	4.60019e+06	1.01298e+06	2.67851e+06	1.16557e+06	1.7533e+06	316250	145804	1.72896e+06	1.25928e+06	2.21217e+06	682703	1.04453e+06	569265	7.59238e+06	1.32441e+07
6-Aminocaproic acid	2.08508e+07	5.13262e+06	1.88655e+06	1.97958e+07	864881	1.992e+06	1.91241e+06	1.86954e+06	956443	3.81512e+06	3.98298e+06	8.7061e+06	1.51065e+06	1.89519e+06	1.94613e+06	7.81463e+06	8.4488e+06	1.65263e+06	472689	3.53889e+06	6.31476e+06	2.25257e+06	3.61719e+06	4.69967e+06	1.31392e+07	128410	3.49731e+06	1.78931e+06	1.57442e+06	2.3559e+06	1.77299e+06	1.99517e+06	1.4272e+06	2.96787e+06	4.30778e+06
Omeprazole	326996	332252	4.39965e+07	363515	184095	256323	1.24053e+07	297077	402182	251644	454887	266707	204115	154207	283403	277242	234671	291047	224706	245285	334993	250835	223556	253709	267886	251562	294735	262287	217955	260840	261931	203161	263077	1.75041e+07	204198
Ibuprofen	2.49913e+06	2.43441e+06	5.75107e+06	1.38496e+06	434390	1.4829e+06	3.43113e+06	3.72937e+06	211350	643938	2.38814e+06	3.82912e+06	4.41667e+06	1.70211e+06	1.30265e+06	2.22551e+06	1.19231e+06	2.53375e+06	460823	500671	4.21559e+06	1.09432e+06	658315	1.91049e+06	2.03414e+06	1.28343e+06	1.03052e+06	3.80158e+06	1.39404e+06	819201	1.32997e+06	756275	238164	7.52072e+06	2.4998e+06
Metoprolol	139781	155728	133595	184529	98292	128235	150133	167985	1.23506e+07	134215	159898	163300	154870	1.12024e+06	178842	126606	126876	165119	161666	145739	1.24671e+09	117589	146720	180122	198970	152978	119156	166861	153156	226761	112525	139800	114345	5.62477e+08	139325
(S)-Nicotine	7.13061e+07	2.60567e+06	538825	468434	368754	300053	485300	482295	432781	270531	297199	516362	550116	295272	1.11593e+08	6.12298e+07	459808	487750	406827	188821	425961	273097	1.35546e+07	257429	819011	157290	206125	402921	402236	605028	2.25232e+07	193124	273770	201155	550997
Warfarin	476762	3.04921e+06	498389	1.06656e+06	350026	409513	876360	1.16921e+06	484907	494231	1.49119e+06	3.43799e+06	1.35531e+06	458602	550278	455855	1.88636e+06	1.11972e+06	494074	478207	1.93682e+06	2.38401e+06	464369	3.87549e+06	1.56641e+06	457466	567856	555486	1.69391e+06	3.53189e+06	409623	1.51051e+06	486209	4.35619e+06	1.07422e+06
Chlorpheniramine	964727	1.06279e+06	842164	1.12454e+06	701317	762263	852137	869585	1.20617e+06	728486	1.10154e+06	900976	751829	863210	917753	729120	812502	1.00162e+06	937194	827489	962051	750468	889129	781828	945941	930342	979979	700944	917809	801898	640118	966369	781582	927849	831624
7-Methylxanthine	1.49209e+08	7.90277e+06	1.00984e+06	1.16639e+06	354791	258431	4.0826e+06	3.60505e+07	1.33775e+07	1.29299e+06	2.32851e+06	3.03495e+07	6.9739e+07	1.0024e+06	6.90627e+07	6.74193e+07	1.77198e+06	2.0619e+06	1.06171e+06	1.78365e+06	1.20424e+08	1.80296e+08	2.85678e+08	2.04913e+06	784794	425780	8.61342e+06	3.64876e+07	8.80206e+07	1.42538e+07	1.75377e+06	2.37339e+06	682901	1.33511e+08	8.06162e+06
Eicosapentaenoic acid	1.88696e+06	189469	150680	162652	133739	144622	185983	299142	149028	146383	375822	5.39982e+06	1.35938e+07	408641	1.01528e+06	910403	163836	292305	153968	166727	245320	172816	149438	197625	164464	151806	349398	162856	3.19785e+06	328877	156686	155134	161137	258606	155390
L-Methionine sulfoxide	9.91034e+06	2.85482e+07	2.10715e+07	2.34782e+06	5.04056e+06	4.24351e+06	4.95777e+06	1.54277e+07	2.12467e+06	1.36259e+07	2.48077e+07	2.58954e+07	2.52411e+07	6.21443e+06	1.28721e+07	2.2153e+07	2.64228e+07	1.57597e+07	3.02805e+07	2.37637e+07	1.90868e+07	1.7786e+07	1.07667e+07	4.53361e+07	3.53715e+06	3.60811e+06	7.28753e+06	3.6919e+07	1.60665e+07	1.81485e+07	3.16961e+07	1.92122e+07	1.77591e+07	1.28329e+07	2.71857e+07
coenzyme Q1	6.84737e+06	3.00892e+06	1.79128e+06	2.16751e+06	311718	1.32968e+06	4.57874e+06	3.9888e+06	486857	2.32437e+06	4.0681e+06	9.091e+06	3.75967e+06	1.14758e+06	4.72432e+06	9.38411e+06	1.02057e+07	5.03648e+06	1.6323e+06	2.58192e+06	2.34989e+06	1.60095e+07	2.64483e+07	4.38769e+06	3.44024e+06	3.24389e+06	660929	6.77089e+06	4.98927e+06	9.30426e+06	4.58666e+06	6.55142e+06	1.57367e+06	2.39777e+06	3.41493e+06
4-Methoxycinnamic acid	651357	699040	458120	643202	67674.1	361002	4.71419e+07	1.2058e+07	221055	849428	1.15263e+06	6.46439e+06	1.68457e+06	853814	5.0465e+06	6.31165e+06	1.03426e+06	1.13827e+06	1.16283e+07	8.31298e+06	741718	2.27579e+06	1.67116e+06	773744	634718	140054	187209	1.07757e+06	7.11381e+06	881304	8.16125e+06	699936	4.82452e+06	7.07367e+06	442538
Norepinephrine sulfate	2.05303e+07	9.76809e+06	3.4237e+06	2.55539e+06	678361	1.8645e+06	2.1439e+07	2.58416e+07	440118	7.67462e+06	1.24088e+07	2.26009e+07	1.43724e+07	3.03821e+06	8.97194e+06	2.28348e+07	1.29831e+07	1.93816e+07	1.54395e+07	1.70797e+07	1.41595e+07	5.62772e+06	5.01292e+06	7.85442e+06	8.33838e+06	1.57488e+06	1.25976e+06	9.93602e+06	1.19445e+07	2.60368e+07	1.07917e+07	6.83208e+06	9.99358e+06	9.88089e+06	7.46539e+06
Itaconic acid	796709	1.4542e+06	1.25674e+06	784486	1.09223e+06	628791	1.09454e+07	730172	1.5459e+06	843780	8.69398e+06	1.53238e+06	1.40005e+06	1.42784e+07	1.31145e+06	1.82643e+06	786119	1.58329e+06	2.63308e+07	3.67487e+07	2.15401e+07	1.82917e+06	1.36251e+06	673742	929147	986537	676479	4.28879e+07	606674	1.72792e+07	707242	673923	796187	1.60125e+07	687530
Monoethyl phthalate	1.20962e+07	1.44021e+06	1.46806e+06	1.64533e+06	1.05816e+06	2.13909e+06	7.19085e+06	1.90905e+06	1.88592e+06	1.11771e+06	2.4359e+06	1.97598e+06	1.37393e+06	2.27372e+07	1.5696e+06	1.87722e+06	1.87579e+06	1.93468e+06	1.38484e+06	2.67561e+06	1.50998e+06	1.86832e+06	1.12509e+07	1.6183e+06	2.81105e+07	1.40569e+06	5.19736e+06	2.67954e+06	1.2277e+06	1.48912e+07	1.0682e+06	1.44292e+06	1.21306e+06	1.94352e+06	1.1182e+06
Apigenin	1.20399e+08	179129	166119	138916	107590	106434	2.90754e+06	767152	114509	119765	434420	173227	181670	115901	131012	174643	161202	157678	134828	141558	159860	127596	2.35804e+07	5.77063e+06	8.17715e+06	115804	118467	427559	3.48111e+06	149293	136674	140058	138141	1.72234e+06	124167
S-(3-oxo-3-carboxy-n-propyl)cysteine	2.08282e+06	787021	678707	812349	494757	1.12948e+06	1.43789e+06	1.05629e+06	335550	1.19016e+06	736688	1.14284e+06	943847	507540	1.08216e+06	1.27975e+06	683415	2.64973e+06	812852	1.0039e+06	1.8622e+06	1.41813e+06	1.10119e+06	843830	2.02352e+06	451811	358931	703221	3.29149e+06	1.52105e+06	553997	897433	833983	1.44602e+06	1.23644e+06
Phosphoric acid	8.32536e+06	2.36487e+08	3.3415e+08	7.41699e+07	1.89756e+07	4.5718e+07	1.25467e+08	2.1779e+08	1.5238e+07	4.1688e+08	4.63823e+07	1.64578e+07	1.4708e+08	9.11822e+07	1.48507e+08	2.56929e+07	1.22353e+07	1.52689e+07	1.54632e+08	4.12651e+07	1.24052e+08	1.69822e+08	1.11396e+07	3.16375e+07	7.91719e+07	2.64017e+07	1.20503e+08	1.87364e+07	1.75191e+08	1.44089e+08	1.77749e+07	1.75142e+07	1.85449e+08	1.3717e+08	1.1408e+08
L-threo-3-Phenylserine	1.16258e+07	6.51685e+06	1.68228e+06	582176	177632	696080	559708	1.70816e+06	494291	416441	6.32798e+06	1.18035e+07	2.67245e+07	878043	1.00814e+07	2.53505e+07	646139	399857	718718	420066	919928	2.88045e+06	1.57118e+07	5.14305e+06	459875	195470	525774	1.36836e+06	267075	329448	8.25464e+06	665012	267531	775573	224909
7,8-Dihydroneopterin	2.54547e+06	1.01438e+06	1.88922e+06	1.3821e+06	356710	1.73552e+06	4.67301e+06	3.6007e+06	303066	1.53224e+06	2.8549e+06	1.33893e+06	2.37143e+06	712614	3.01893e+06	1.32202e+07	4.20562e+06	3.4194e+06	5.2006e+06	1.18299e+06	5.77704e+06	2.91808e+06	1.39101e+06	2.35473e+06	1.90032e+06	149005	404793	2.69317e+06	1.97697e+06	3.11427e+06	3.54052e+06	2.19412e+06	1.77369e+06	934388	3.6944e+06
Acetylcadaverine	2.44349e+07	1.35629e+06	1.11882e+06	5.74518e+06	138045	709325	3.45251e+06	2.88748e+06	159974	1.45276e+06	1.86805e+07	3.38293e+06	7.5123e+06	453560	9.42105e+06	5.08245e+06	4.57772e+06	1.00314e+07	3.8824e+06	5.96708e+06	1.19724e+07	1.88377e+06	1.5519e+07	1.2144e+06	5.11439e+06	802814	1.80763e+06	2.81311e+07	1.10018e+07	1.45249e+07	2.5557e+07	3.08713e+06	4.81272e+06	1.00928e+07	4.37359e+06
Imidazolelactic acid	3.74536e+07	1.01552e+06	741499	2.1886e+06	379070	2.87917e+06	3.93841e+06	433968	379917	638730	649272	1.57687e+06	1.99305e+06	1.31052e+06	1.02149e+07	3.38945e+06	1.11052e+06	480956	698695	1.11478e+06	1.24315e+06	400516	9.03223e+06	1.54169e+06	1.69296e+06	1.12307e+06	7.42261e+06	1.2097e+06	1.94566e+06	5.3769e+06	4.52172e+06	412884	1.02993e+06	1.477e+07	4.34408e+06
Cadaverine	1.1482e+06	571949	513530	4.50208e+07	371376	364918	1.26879e+06	665694	3.6124e+06	552906	543492	554375	575633	470206	532384	602351	679054	619300	593699	1.0901e+06	740902	3.25391e+06	1.09197e+06	645698	6.51623e+07	432556	1.78217e+06	643075	577675	596479	564957	576641	924033	493690	528483
Imidazoleacetic acid riboside	1.03776e+07	1.11211e+07	2.47524e+07	1.46371e+07	4.04071e+06	1.01399e+07	1.79562e+07	1.43685e+07	3.16732e+06	2.22788e+07	2.02496e+07	1.73771e+07	1.48865e+07	1.42331e+07	5.67775e+07	2.71508e+07	2.05153e+07	3.48178e+07	1.65145e+07	1.38972e+07	4.83277e+07	3.05007e+07	9.61194e+06	2.37827e+07	1.63997e+07	8.86082e+06	7.11372e+06	1.49636e+07	3.31715e+07	4.6575e+07	7.85205e+06	3.26566e+07	1.88804e+07	2.6993e+07	3.53255e+07
Aspartyl-L-proline	1.83706e+07	5.52715e+07	3.79153e+07	8.27383e+06	2.19052e+06	3.44004e+06	1.25228e+06	4.3403e+07	201730	1.55179e+07	2.35633e+07	1.97651e+07	1.65967e+07	1.39171e+07	1.70774e+07	2.92511e+07	2.60576e+07	2.43232e+07	4.00409e+07	5.95548e+07	3.58455e+07	1.50306e+07	2.51454e+07	9.27097e+07	1.4499e+07	3.09147e+06	6.60942e+06	4.09457e+07	1.23703e+07	6.25576e+07	4.04289e+07	1.63133e+07	2.72911e+07	2.30903e+07	1.52316e+07
N-Acetylcystathionine	4.23486e+06	2.15652e+06	342523	821959	298027	624460	3.01585e+06	2.48038e+06	137255	990856	3.22614e+06	2.86581e+06	3.12614e+06	459600	1.36826e+06	4.84424e+06	3.48643e+06	1.37381e+07	4.11737e+06	3.89727e+06	5.23298e+06	1.62936e+06	1.0129e+06	3.12256e+06	2.30421e+06	275152	392421	2.79295e+06	1.09599e+06	3.52466e+06	1.83031e+06	5.84399e+06	2.37715e+06	3.50039e+06	5.72541e+06
Naringenin	1.02354e+07	228383	107573	95556.1	74007.6	72190.3	1.58253e+08	754604	78767.6	82382.8	366375	859933	546936	81599.6	90119.4	120132	110886	108462	92744.1	97373.4	109963	87769.1	4.43774e+06	1.01359e+06	300341	79658.1	81490.1	93344.2	127632	97474.3	94014	96341.5	405678	487493	364308
Nandrolone	4.44205e+06	1.80373e+07	7.50639e+06	2.59309e+06	425539	722812	5.76504e+06	2.26903e+07	1.40995e+06	7.63597e+06	7.53052e+06	1.5492e+07	7.06168e+06	1.8438e+06	5.39564e+06	7.91815e+06	1.41495e+07	7.40159e+06	4.69853e+06	4.97503e+06	3.79552e+06	2.10601e+07	4.8224e+06	3.77523e+07	4.39444e+06	455753	1.36302e+06	4.16942e+06	7.38706e+06	1.45343e+07	2.504e+06	5.06224e+06	3.04429e+06	6.54866e+06	1.00124e+07
Cortisone	1.78189e+06	1.11577e+07	3.82353e+06	1.38815e+07	385664	1.68317e+06	558282	3.09405e+06	2.55327e+06	1.61223e+06	4.81563e+06	899709	1.10586e+06	4.17344e+06	5.48601e+06	2.96634e+06	2.58552e+06	1.97274e+06	8.06326e+06	9.08602e+06	3.24936e+06	3.71325e+06	1.89602e+06	1.25678e+07	6.0919e+06	808506	697741	5.05943e+06	1.70055e+06	1.89834e+06	5.77878e+06	3.78784e+06	6.24251e+06	1.67497e+06	8.26524e+06
Methylimidazoleacetic acid	1.71727e+08	4.19412e+07	1.10109e+08	7.37237e+07	2.86128e+07	3.0488e+07	1.24605e+08	1.33764e+08	3.63671e+07	5.95727e+07	9.02251e+07	8.54357e+07	8.59776e+07	5.91188e+07	2.05984e+08	9.16115e+07	1.22453e+08	1.82214e+08	9.10744e+07	8.63774e+07	1.22704e+08	7.00443e+07	1.45934e+08	1.03527e+08	1.0386e+08	5.68966e+07	4.085e+07	1.00516e+08	7.15768e+07	9.57273e+07	6.96152e+07	9.23879e+07	1.06747e+08	1.91643e+08	6.96482e+07
Theobromine	8.86466e+07	1.63186e+07	567214	286155	350624	397434	455693	1.94551e+07	1.37609e+07	393463	720110	3.89573e+07	6.00834e+07	1.61855e+06	1.90564e+07	1.99915e+07	1.07859e+06	6.07943e+06	238497	562994	2.33907e+07	1.35766e+08	2.32212e+08	1.59659e+07	412578	365765	3.13597e+07	5.35927e+07	5.43207e+07	2.6097e+06	873172	543856	391323	6.14e+07	1.03391e+06
1-Methyluric acid	3.01374e+08	3.34322e+07	1.81371e+07	9.46163e+06	6.40408e+06	2.10036e+07	4.52359e+07	5.17404e+07	2.55649e+07	5.68146e+07	3.06932e+07	7.91989e+07	9.05206e+07	7.01757e+06	9.49611e+07	1.12062e+08	2.51406e+07	2.7741e+07	3.2729e+07	3.57568e+07	7.00227e+07	2.03664e+08	3.21293e+08	2.63655e+07	3.42297e+07	1.38064e+07	1.89178e+07	1.24385e+08	1.4116e+08	4.61947e+07	2.57286e+07	2.16248e+07	2.88144e+07	2.13304e+08	2.67906e+07
Guanidinosuccinic acid	1.60838e+07	6.08065e+06	6.10477e+06	2.51261e+07	1.12243e+07	1.92827e+07	1.83983e+07	1.4934e+07	1.53774e+07	2.92528e+07	4.05807e+07	1.3565e+07	1.5076e+07	5.94147e+06	1.42994e+07	2.70827e+07	2.51489e+07	4.23852e+07	3.1969e+07	4.97975e+07	2.52603e+07	2.26248e+07	3.03542e+07	1.49814e+07	2.8907e+07	2.40157e+07	1.83723e+07	1.25332e+07	3.13908e+07	2.59288e+07	9.68984e+06	2.74606e+07	5.4514e+07	1.96606e+07	3.24783e+07
Epitestosterone glucuronide	3.68059e+06	8.63513e+06	3.70426e+06	3.50145e+06	252405	1.03111e+06	4.38162e+06	2.83611e+06	784745	1.42329e+06	2.65394e+06	8.72256e+06	6.47075e+06	144787	1.31192e+07	1.92168e+07	9.37951e+06	1.03852e+07	2.88285e+06	3.26393e+06	1.57557e+07	3.57023e+06	123630	7.83341e+06	2.07982e+06	733426	204010	1.07518e+06	7.85442e+06	1.92801e+06	6.64182e+06	6.95039e+06	2.43907e+06	4.13573e+06	8.5877e+06
Genistein	661573	333419	238618	260902	161936	198068	259932	512337	284682	445553	2.13132e+06	382302	534290	1.69682e+06	573318	597393	380998	399222	217652	205819	248255	592342	236699	307813	3.44184e+06	299332	584840	2.49272e+06	2.74323e+06	264231	193222	261220	198479	496242	295840
Nicotinuric acid	3.41417e+08	1.84459e+08	1.17904e+08	2.29816e+08	2.09507e+07	4.49786e+07	3.26296e+08	2.04757e+08	1.96871e+07	1.39586e+08	2.11736e+08	1.56201e+08	2.82869e+08	5.66332e+07	9.3806e+07	3.97846e+08	2.51476e+08	3.12263e+08	2.09108e+08	3.10299e+08	2.23972e+08	1.89115e+08	9.68834e+06	4.96079e+08	2.38443e+08	3.51002e+07	5.20934e+07	1.61562e+08	1.51605e+08	1.85101e+08	2.02963e+08	1.87957e+08	2.50162e+08	1.02297e+08	2.18209e+08
Daidzein	3.86789e+06	2.11342e+06	1.26408e+06	4.54574e+06	63215.8	415176	2.29702e+06	879680	78331.8	392804	6.089e+06	1.33131e+06	2.67757e+06	1.17648e+06	1.10191e+06	1.11851e+06	536358	322526	772872	2.5974e+06	244754	3.58592e+06	3.55234e+07	4.4396e+07	1.83092e+07	73386.4	181913	2.72361e+06	1.65591e+07	276029	91626.7	130936	552124	338358	387064
8-hydroxy-deoxyguanosine	574158	975914	615561	618842	108464	167075	238773	1.05151e+06	405661	1.87525e+06	3.01402e+06	2.27245e+06	1.22752e+06	151249	1.71746e+06	4.08633e+06	892667	787922	3.1748e+06	4.20739e+06	5.7625e+06	2.05549e+06	160162	1.9892e+06	4.18246e+06	306391	418082	390985	1.51423e+06	2.06728e+06	933827	608675	2.82168e+06	1.80931e+06	1.8762e+06
Pyrimidine	5.76784e+06	6.08551e+06	4.62624e+06	9.25517e+06	1.2424e+06	1.61888e+06	4.14001e+06	5.09937e+06	1.54903e+06	2.52643e+06	1.66359e+07	9.52102e+06	3.47637e+06	3.66394e+06	1.65757e+07	7.26806e+06	5.24112e+06	6.43764e+06	3.46778e+06	3.67733e+06	1.06292e+07	4.14258e+06	8.54872e+06	1.21863e+07	1.49292e+07	3.05673e+06	1.66206e+06	4.72085e+06	3.9732e+06	1.01951e+07	1.44203e+07	8.44584e+06	4.11703e+06	1.99163e+07	1.78006e+07
D-Alanyl-D-alanine	1.18009e+07	1.08183e+07	1.35007e+07	3.95501e+06	4.67357e+06	5.98165e+06	1.13503e+07	1.81151e+07	3.74297e+06	1.03907e+07	6.17408e+06	7.79341e+06	5.49154e+06	1.87508e+07	1.2452e+07	1.30154e+07	6.77265e+06	7.31925e+06	5.93617e+06	7.9124e+06	8.9043e+06	8.71732e+06	1.26099e+07	2.25514e+07	1.37214e+07	3.31775e+06	6.46686e+06	1.13271e+07	6.37635e+06	5.16541e+06	1.0205e+07	6.47314e+06	5.88178e+06	9.75176e+06	9.43447e+06
g-Guanidinobutyrate	2.32416e+07	9.90762e+07	2.47281e+07	3.32633e+08	746337	1.69887e+07	7.96661e+06	5.30672e+06	384291	5.57386e+06	2.59844e+08	9.53516e+07	7.87052e+07	2.03666e+07	7.09139e+07	1.20697e+08	4.49031e+08	5.89157e+08	4.78684e+08	4.34308e+08	2.47495e+08	9.23168e+07	4.65917e+07	5.4967e+08	2.48428e+07	950004	2.30239e+06	1.55073e+07	1.2337e+08	3.48096e+08	4.29919e+07	2.00508e+08	2.75369e+08	2.51385e+07	1.29671e+08
trans-caffeic acid	4.11552e+06	1.27898e+06	2.65116e+06	910907	2.12809e+06	546365	4.02275e+06	2.05958e+06	6.21665e+06	2.83364e+06	1.41688e+07	1.51834e+06	845012	1.20132e+07	1.41295e+06	1.14663e+06	745218	2.86994e+06	1.64018e+07	2.23351e+07	1.05349e+07	485519	3.68356e+06	1.78423e+06	3.72278e+06	7.60917e+06	3.28563e+06	2.63063e+07	807880	1.86656e+07	2.40398e+06	792896	530299	4.99351e+06	464142
Desthiobiotin	3.40693e+07	1.8209e+07	1.04728e+07	2.445e+07	2.35379e+06	2.96613e+07	2.50253e+07	2.02383e+07	1.0002e+07	2.21077e+07	4.29721e+07	3.11906e+07	2.64993e+07	4.13906e+06	1.45353e+07	4.3647e+07	2.79261e+07	8.93169e+07	1.49724e+07	2.85168e+07	3.46521e+07	2.47319e+07	6.49808e+06	2.33578e+07	3.56882e+07	4.64134e+06	4.99333e+06	3.85822e+07	1.99152e+07	3.79176e+07	1.87664e+07	2.50065e+07	1.89795e+07	3.41049e+07	2.89589e+07
4-Acetamidobutanoic acid	1.95949e+08	8.43978e+07	5.28749e+07	1.13898e+08	7.23838e+06	2.55161e+07	9.20622e+07	6.85502e+07	5.39781e+06	3.77857e+07	7.58185e+07	1.02568e+08	7.14105e+07	1.84129e+07	8.59555e+07	9.57199e+07	5.76736e+07	9.51517e+07	1.07488e+08	1.46051e+08	8.62466e+07	5.64069e+07	9.49329e+07	1.36244e+08	1.24845e+08	2.12052e+07	3.2355e+07	5.91935e+07	6.4016e+07	1.02419e+08	4.64567e+07	5.01559e+07	8.37365e+07	9.92844e+07	6.40877e+07
Pregnane-3,20-dione	833451	3.30567e+06	922266	1.02034e+06	154598	170326	771233	448246	247800	173361	393331	1.09251e+06	828686	161441	1.18868e+06	2.41875e+06	2.27183e+06	4.25928e+06	603377	909696	694339	553261	172877	3.84019e+06	1.57643e+06	160371	247724	212858	549474	290731	574825	944211	489439	364990	675931
DL-3-Aminoisobutyric acid	1.87395e+07	4.06865e+08	3.17081e+08	3.78088e+08	1.44499e+07	7.74389e+07	1.53609e+07	1.217e+07	5.11227e+06	2.98168e+07	4.13499e+07	3.03787e+08	2.05689e+08	6.76354e+07	1.18837e+07	1.07685e+07	6.58552e+07	9.52027e+07	7.34354e+07	8.41895e+07	5.54495e+07	2.16793e+08	1.88142e+07	3.98935e+08	6.00638e+08	4.06096e+07	3.93023e+06	1.54937e+07	2.84093e+08	2.5535e+08	9.96219e+06	3.11054e+07	2.31121e+07	1.89122e+07	1.88231e+08
N(6)-Methyladenosine	5.34551e+06	2.94878e+06	5.67855e+06	643941	650528	379497	383976	2.26051e+07	502663	7.55841e+06	1.37239e+06	2.93676e+06	910371	1.21585e+06	1.20361e+06	6.50586e+06	2.38558e+06	2.1002e+06	1.50853e+06	2.38305e+06	2.87116e+06	1.15549e+06	811283	9.1628e+06	2.74939e+06	1.3757e+06	1.48838e+06	1.2972e+07	564681	1.27519e+06	1.22656e+07	1.44919e+06	1.14282e+06	4.32252e+06	1.18088e+06
6-Hydroxymelatonin	346547	1.31678e+07	99285.7	103438	54038.4	57403.7	102774	892989	63983.7	74285.6	91086.1	478815	298938	94653.3	449389	630206	522286	172758	186601	178745	187878	71573.5	787977	2.29467e+07	155563	50937.8	60839.6	318785	275010	100315	332580	214238	67996.3	119757	289374
D-Urobilin	1.67434e+06	514866	255306	980641	3.80596e+06	2.14384e+06	126705	579572	5.4921e+06	647146	1.06973e+06	143105	104150	2.7977e+06	2.42121e+06	127375	106017	119969	357805	323887	1.67969e+06	2.07379e+06	95688.9	138745	320049	124429	1.88751e+06	9.00529e+06	4.13261e+06	600983	558200	5.53333e+06	2.13711e+06	4.17649e+06	1.80714e+06
Glu-Lys	1.49018e+06	924650	298573	309196	247686	245554	1.62344e+06	1.8803e+06	67768.7	250122	518088	724045	1.18793e+06	549465	788594	1.65116e+06	4.09439e+07	2.91107e+06	608707	241103	612399	322871	1.83964e+06	814143	637778	152088	239891	868660	274695	1.31578e+06	894258	1.16589e+06	352907	340358	1.69316e+06
Tyrosol	6.7759e+06	1.53372e+07	3.58098e+07	4.64189e+07	8.42746e+06	640667	1.38169e+06	1.94796e+06	598851	627693	3.77396e+06	3.40211e+06	1.12803e+07	394239	3.20157e+07	8.63861e+07	1.00003e+07	1.26529e+06	1.7302e+06	3.27062e+06	4.43647e+07	962289	4.46721e+06	4.1909e+06	732501	327569	491503	8.42722e+06	1.57705e+06	975768	8.57733e+07	1.39088e+06	4.53731e+06	929330	566012
5-Pyridoxolactone	3.66124e+07	7.25558e+06	4.05668e+06	4.56591e+06	2.06608e+06	8.99346e+06	1.37071e+07	1.13623e+07	3.14582e+06	5.1035e+06	1.09148e+07	5.42954e+06	5.98224e+06	4.99742e+06	1.26945e+07	1.37931e+07	7.24771e+06	1.2412e+07	8.65089e+06	1.02146e+07	1.25679e+07	5.07014e+06	8.9433e+06	1.59279e+07	4.98637e+06	2.59056e+06	1.44802e+06	4.09843e+06	6.65298e+06	9.05881e+06	1.46286e+07	7.10762e+06	7.95344e+06	4.75933e+06	2.18209e+07
Benzamide	4.22424e+06	4.9746e+08	5.71508e+07	1.30317e+08	9.79886e+06	1.62624e+07	6.66546e+08	3.64268e+08	1.30618e+07	1.05439e+08	1.09804e+08	1.36801e+08	2.93466e+08	4.74151e+06	1.20647e+08	1.21348e+08	9.52864e+07	5.72906e+08	1.3231e+07	4.33219e+07	3.71373e+08	1.34709e+08	9.96842e+06	1.55568e+07	1.55944e+07	4.29275e+06	3.15389e+07	4.08919e+07	5.87999e+07	6.52939e+07	3.59222e+07	4.36738e+07	2.90683e+07	1.62773e+07	5.32476e+07
Eucalyptol	492400	594602	386619	633366	102900	1.96029e+06	503353	3.99145e+07	181446	395468	498542	586520	631152	382560	420961	692859	462282	1.22271e+06	1.65157e+06	1.44612e+06	220851	803501	375560	273569	230466	330830	327472	274762	765049	1.03386e+06	1.00389e+06	494344	760598	1.35207e+07	551638
Tetrahydrogestrinone	6.66295e+06	6.68586e+06	5.6003e+06	5.99352e+06	566276	1.74724e+06	3.96002e+06	4.47608e+06	857780	7.36949e+06	1.09019e+07	2.6304e+07	1.12185e+07	802776	5.91675e+06	1.29295e+07	2.12459e+07	2.12781e+07	2.25442e+06	3.10894e+06	6.36003e+06	6.90645e+06	6.38305e+06	8.86694e+06	5.82182e+06	793512	1.91608e+06	9.856e+06	9.2997e+06	9.83649e+06	6.55639e+06	3.73646e+07	2.57024e+06	5.00584e+06	4.73508e+06
Biotin sulfone	3.04127e+07	1.65582e+06	885652	1.64227e+07	1.08756e+06	695895	2.00595e+06	1.50112e+06	1.17655e+06	4.62252e+06	1.21052e+07	8.46429e+06	1.08743e+07	5.70817e+06	3.48169e+06	5.19695e+06	5.44522e+06	1.25748e+07	7.53012e+06	1.1787e+07	2.22127e+06	7.05932e+06	1.77492e+07	426171	7.49453e+06	5.66051e+06	6.44466e+06	2.54513e+07	1.82828e+07	4.25701e+06	4.12326e+06	5.09665e+06	2.81167e+07	2.14561e+07	4.04841e+06
N2-Dimethylguanosine	1.28491e+08	2.62577e+08	1.16756e+08	2.36918e+08	1.50279e+07	5.04252e+07	591596	1.53884e+08	73123.3	1.43786e+08	2.57977e+08	2.50998e+08	2.02353e+08	4.53968e+07	1.29269e+08	2.81564e+08	2.37952e+08	2.94055e+08	2.29698e+08	2.92081e+08	1.55674e+08	1.23026e+08	78989.9	3.29578e+08	1.36827e+08	3.69168e+07	4.12285e+07	1.62491e+08	1.92064e+08	3.09525e+08	1.43054e+08	1.7411e+08	1.72593e+08	1.11426e+08	1.64596e+08
Ceramide (d18:1/18:0)	213042	234977	163707	258004	135736	145946	6.92308e+07	3.82155e+06	823419	172318	224319	263999	252364	228275	192097	323243	272658	276773	182570	240768	249404	256902	190600	274135	666383	148487	163737	188671	174284	262332	200514	199069	173401	618880	184100
Asp-lys	7.51882e+06	3.28781e+06	2.887e+06	6.03677e+06	7.01186e+06	7.21706e+06	2.82098e+06	2.94102e+06	2.88043e+06	5.62971e+06	8.38519e+06	5.40215e+06	8.90257e+06	3.26784e+06	9.70545e+06	1.06675e+07	8.48344e+06	1.77548e+07	7.20997e+06	7.95125e+06	1.12746e+07	1.01982e+07	5.4519e+06	6.41312e+06	8.76005e+06	2.65674e+06	6.31526e+06	8.3178e+06	4.25349e+06	9.93833e+06	5.51146e+06	1.05481e+07	9.56209e+06	1.79411e+07	1.06933e+07
Gabapentin	308096	1.08266e+06	304381	330233	149743	188862	331769	258243	232393	184008	263072	290890	262831	166920	255275	290941	393020	327354	245189	349928	324018	1.77836e+07	820975	307724	304008	161003	224793	259721	216638	259610	210184	228212	203781	196588	212745
Amlodipine	6.28657e+06	97099.6	78481.8	81749.2	1.37746e+06	1.94992e+06	211799	590976	69032.4	68637	93034.8	192168	151202	71000.2	79175.9	101707	92775.1	106383	77451.1	94272.7	3.83577e+07	4.37874e+06	8.44417e+06	106148	97000.3	938420	66134.5	82981.1	95136.9	90488.1	76324	79760.1	79657.4	1.57173e+07	1.11731e+06
ophthalmic acid	1.82933e+08	3.9953e+07	1.97149e+07	4.66644e+07	5.66265e+06	1.97237e+07	1.95345e+07	3.59922e+07	1.05945e+06	4.02704e+07	8.65399e+07	6.16817e+07	1.23469e+08	8.33383e+06	1.18939e+08	2.44403e+08	9.14744e+07	2.40456e+08	8.96394e+07	1.11268e+08	1.50807e+08	3.97945e+07	8.48839e+07	3.20764e+07	5.79115e+07	5.0108e+06	1.27706e+07	1.07814e+08	3.39972e+07	3.89752e+07	5.90551e+07	1.02527e+08	7.90354e+07	7.41181e+07	1.84082e+08
Homoanserine	2.04517e+06	431734	506584	1.01099e+06	170501	176681	227994	227997	178031	688288	1.42688e+06	6.10427e+06	2.1229e+06	302778	1.92494e+06	3.39699e+06	1.67794e+06	1.12807e+06	1.12582e+06	1.79083e+06	1.3447e+06	634825	312386	783654	2.56994e+06	178047	178082	1.52149e+06	2.0031e+06	1.28799e+06	1.03626e+06	1.97785e+06	1.08402e+06	585426	1.13903e+06
3',5,7-Trihydroxy-4'-methoxyflavanone	144886	2.86786e+06	137191	219788	104204	2.67766e+06	5.57084e+07	2.68343e+07	239058	151322	173809	8.75653e+06	346987	126867	882445	425788	4.7538e+06	191999	148300	166880	185140	3.06646e+06	147706	222048	1.47783e+06	111143	128978	172931	159787	176493	150445	198342	2.90282e+06	2.99181e+07	131084
Eugenol	261163	1.32992e+06	409709	478844	662707	1.0918e+06	8.95706e+06	669906	735125	425346	5.48119e+06	557372	459657	1.32457e+06	486661	512746	326605	357211	1.74855e+07	1.23169e+07	3.18786e+06	461784	276871	862942	353648	1.28439e+06	459819	1.62785e+07	521957	9.83712e+06	462604	428668	390549	5.43559e+06	420659
Aceglutamide	3.09778e+07	2.08226e+07	2.36156e+07	4.05832e+07	4.16847e+06	8.18915e+06	3.52228e+07	2.44579e+07	3.72955e+06	2.34162e+07	2.83622e+07	2.59053e+07	1.51298e+07	1.23369e+07	1.79497e+07	3.66042e+07	2.74122e+07	2.33999e+07	4.03532e+07	4.09443e+07	3.1553e+07	1.06179e+07	3.34727e+07	2.90434e+07	5.2885e+07	8.50343e+06	7.417e+06	3.35585e+07	1.41276e+07	3.61683e+07	3.22077e+07	1.25563e+07	2.65996e+07	1.53121e+07	2.30953e+07
11-Oxoetiocholanolone	6.23867e+06	5.68348e+06	2.54797e+06	4.08374e+06	435653	1.17114e+06	2.48695e+06	5.13582e+06	2.87401e+06	4.22612e+06	9.68455e+06	2.42565e+06	1.88658e+06	1.04015e+06	8.12755e+06	4.42555e+06	5.84466e+06	3.87663e+06	9.40295e+06	1.21523e+07	8.16266e+06	9.68148e+06	804427	2.52071e+06	6.98376e+06	1.02172e+06	1.87204e+06	3.90415e+06	3.455e+06	4.40985e+06	6.32795e+06	3.7988e+06	1.10958e+07	4.65745e+06	1.77381e+07
Edaravone	2.84471e+06	2.61352e+06	1.33626e+06	1.99348e+06	414673	1.15061e+06	2.13775e+06	1.98509e+06	409926	916052	2.75109e+06	1.67552e+06	1.23682e+07	2.32151e+06	1.72385e+06	2.61406e+06	2.89148e+06	2.9945e+06	2.20926e+06	2.8472e+06	1.65286e+07	3.64969e+06	2.84411e+06	4.28107e+06	7.57701e+06	972310	1.86988e+06	2.55695e+06	1.40821e+06	2.12629e+06	2.39577e+06	1.10254e+06	2.09818e+06	3.17673e+06	1.5993e+06
D-(-)-Aspartic acid	1.35544e+07	1.33808e+07	6.61383e+06	1.84157e+07	1.42024e+06	2.83432e+06	1.39346e+07	1.11501e+07	320248	7.9157e+06	1.29852e+07	9.63227e+06	4.91063e+06	4.05394e+06	8.82492e+06	1.24152e+07	1.17854e+07	1.50451e+07	1.32226e+07	2.04095e+07	1.2082e+07	7.62605e+06	1.61395e+07	1.33288e+07	2.30272e+07	2.31254e+06	3.65597e+06	1.13209e+07	6.27163e+06	1.31834e+07	9.92906e+06	9.51615e+06	1.34693e+07	6.46886e+06	8.48171e+06
Propiolic acid	4.60688e+06	3.92104e+06	3.833e+06	3.5383e+06	4.4107e+06	3.67173e+06	4.12528e+07	4.36513e+06	3.29585e+06	2.85968e+06	3.64005e+07	3.92177e+06	2.59173e+06	2.06376e+07	3.59993e+06	3.76816e+06	3.93456e+06	3.65964e+06	2.70358e+07	4.04796e+07	3.35556e+07	3.42746e+06	4.35979e+06	2.75463e+06	4.18042e+06	2.59459e+06	2.8513e+06	5.92863e+07	2.59792e+06	6.64764e+07	4.06397e+06	3.67364e+06	3.16201e+06	3.41675e+07	3.54804e+06
5-OxoETE	1.78787e+06	779891	1.79191e+06	907677	208535	213877	639715	2.44213e+06	222183	269301	421650	8.84131e+06	4.25191e+06	223944	1.79595e+06	2.11355e+06	393745	1.1665e+06	552760	1.01888e+06	464406	332401	7.07261e+06	6.11585e+06	743376	212365	458370	448648	1.24335e+06	420541	1.33115e+06	1.15021e+06	302295	365517	529942
Dopamine glucuronide	177866	468657	130212	287380	108020	124135	166709	161864	116489	132153	152362	163485	161536	119499	256140	214269	153609	196984	148367	254972	1.38058e+08	479876	203972	180852	163146	116423	116305	168236	153765	183026	146322	133322	127660	159708	144160
1-Methylxanthine	2.45139e+08	7.71478e+06	6.12194e+06	1.005e+07	859101	2.4255e+06	1.06178e+07	2.92159e+07	1.21647e+07	1.31608e+07	1.00791e+07	4.43346e+07	6.57753e+07	1.82354e+06	7.75756e+07	7.32097e+07	8.33908e+06	8.86497e+06	9.17056e+06	1.08189e+07	1.52532e+08	2.15179e+08	3.15935e+08	1.01708e+07	1.33713e+07	1.46812e+06	1.04883e+07	1.6472e+08	7.5952e+07	2.66446e+07	5.49203e+06	5.36572e+06	7.77632e+06	1.37657e+08	7.54975e+06
1,7-Dimethyluric acid	7.77705e+07	146984	108649	133046	92684	236213	368355	8.62022e+06	1.24358e+07	139268	537258	6.93691e+07	7.69652e+07	114100	1.03982e+07	8.8055e+06	143323	153143	112588	126413	3.00231e+07	1.13084e+08	1.49827e+08	173683	168666	196178	1.36206e+07	4.33931e+07	8.76084e+07	6.88477e+06	204354	157764	113835	1.34155e+08	293498
Hypusine	9.87424e+06	9.7125e+06	4.21029e+06	6.73231e+06	490176	2.15329e+06	1.38143e+07	8.72386e+06	1.10331e+06	4.98434e+06	9.3649e+06	1.14151e+07	8.74584e+06	1.47524e+06	6.59021e+06	1.40365e+07	1.29911e+07	1.81677e+07	7.7893e+06	1.39427e+07	8.23639e+06	2.99542e+06	1.31916e+07	1.77977e+07	9.76928e+06	595151	1.26576e+06	6.50192e+06	4.99703e+06	1.29344e+07	6.36843e+06	7.06268e+06	1.04003e+07	7.21187e+06	3.9901e+06
deoxyhypusine	8.885e+06	9.38539e+06	4.60691e+06	7.69216e+06	2.67679e+06	2.92051e+06	4.2071e+06	5.00793e+06	4.6505e+06	4.6186e+06	6.08056e+06	8.20003e+06	5.10865e+06	4.48594e+06	8.73729e+06	1.20793e+07	6.57238e+06	1.2335e+07	5.00223e+06	4.48358e+06	6.20335e+06	3.54853e+06	2.11214e+07	4.82123e+06	1.13725e+07	2.62264e+06	7.4211e+06	9.61956e+06	5.2883e+06	7.46314e+06	1.61671e+07	4.59406e+06	4.9756e+06	4.83751e+06	5.80518e+06
1-Methyladenine	1.76015e+07	1.64639e+06	4.79997e+06	8.42375e+06	461839	1.08009e+06	4.85107e+07	2.55234e+06	2.84168e+07	8.65152e+06	4.95476e+06	2.12398e+06	2.10608e+06	2.71221e+06	6.26547e+06	3.87594e+06	3.18953e+06	6.02478e+06	6.8599e+06	6.72157e+06	9.03754e+06	4.80303e+06	3.20965e+07	2.11951e+06	2.00792e+07	437021	2.59114e+06	3.30011e+06	3.09194e+06	9.01573e+06	1.42694e+06	3.94992e+06	5.67651e+06	6.96391e+06	4.82175e+06
Cinnamoylglycine	2.05257e+06	3.05653e+07	1.6168e+07	2.63686e+07	270144	729224	1.04254e+08	6.82409e+07	864948	4.62002e+07	2.31249e+07	3.20317e+07	2.01015e+07	682750	3.73269e+07	8.96838e+07	2.13673e+07	7.74378e+07	900409	3.21089e+06	7.97251e+07	1.06927e+07	377791	2.10218e+06	3.14273e+06	326156	6.7805e+06	2.83623e+06	1.17944e+07	2.03096e+07	1.8656e+07	9.84308e+06	1.81345e+06	768459	8.14879e+06
N-Acetylvanilalanine	1.04508e+07	7.91954e+06	7.50561e+06	9.35006e+06	1.26082e+06	6.06152e+06	8.31268e+06	1.68156e+07	1.81221e+06	9.59139e+06	7.64501e+06	1.28084e+07	4.47116e+07	7.86705e+06	1.8517e+07	6.41788e+07	2.08769e+07	2.0893e+07	5.47865e+06	6.31455e+06	5.36167e+07	9.31691e+06	1.80098e+07	1.78577e+07	9.99665e+06	3.47262e+06	5.34127e+06	5.34649e+07	2.15123e+07	1.51354e+07	1.52471e+07	4.96981e+07	3.9284e+06	1.73547e+07	1.73414e+07
4-Hydroxybenzaldehyde	4.00559e+07	4.89011e+07	2.60072e+07	3.27721e+07	1.74777e+06	3.07667e+06	2.99787e+07	3.49572e+07	4.37844e+06	1.32138e+07	1.8374e+07	2.88571e+07	2.51528e+07	5.55072e+06	9.96633e+06	3.00437e+07	3.46962e+07	3.97525e+07	2.89492e+07	3.43481e+07	1.79518e+07	1.75299e+07	3.37599e+07	6.65046e+07	4.19286e+07	1.53193e+06	6.0967e+06	2.29401e+07	1.46942e+07	2.05805e+07	4.602e+07	3.18954e+07	1.72461e+07	1.56021e+06	2.55095e+07
gamma-Glu-gln	1.09949e+07	1.14918e+07	2.77244e+07	1.53373e+07	4.95866e+06	1.0851e+07	1.86299e+07	1.5725e+07	3.98169e+06	2.48348e+07	2.11464e+07	1.79195e+07	1.58311e+07	1.48199e+07	5.91496e+07	2.74965e+07	2.18963e+07	3.59288e+07	1.77405e+07	1.52075e+07	4.8971e+07	3.16525e+07	1.05598e+07	2.41424e+07	1.68907e+07	9.51317e+06	7.98964e+06	1.57506e+07	3.40907e+07	4.71419e+07	8.83457e+06	3.30502e+07	1.97637e+07	2.77608e+07	3.65222e+07
Acetyl-L-methionine	3.62989e+06	1.83622e+06	2.37541e+06	1.44916e+07	280580	5.61599e+06	2.50194e+08	7.58197e+07	1.74165e+06	1.5289e+06	1.88376e+07	1.13714e+07	4.11768e+06	406195	1.4412e+06	3.19804e+06	7.32431e+06	1.08567e+07	2.56684e+06	4.36698e+06	3.54658e+06	1.25475e+07	1.11139e+07	3.2846e+06	9.88843e+06	801787	1.57842e+06	1.15704e+07	1.64731e+06	1.3638e+06	1.71324e+06	2.49985e+06	6.52839e+06	1.74776e+07	5.18363e+06
δ-Valerolactam	6.08871e+08	3.34532e+08	4.92223e+06	2.75743e+08	1.9688e+08	7.94239e+06	2.66838e+07	8.57479e+06	1.03825e+07	1.83398e+08	4.37613e+08	1.1644e+08	2.73376e+08	2.96067e+08	1.98553e+08	1.91993e+08	1.75654e+08	6.44093e+07	3.14609e+08	4.21462e+08	1.03535e+07	2.51983e+08	4.94799e+08	2.99564e+07	1.89734e+08	4.04963e+08	1.19799e+09	1.02258e+09	6.58595e+07	1.00486e+08	1.58197e+08	2.18482e+08	8.488e+08	1.77388e+08	1.61114e+08
N-Acetyl-L-leucine	1.41416e+07	5.75951e+06	4.64395e+06	1.27223e+07	972328	1.5114e+06	1.06123e+07	6.87692e+06	1.54015e+06	5.41662e+06	1.04118e+07	1.40578e+07	4.9737e+06	2.20327e+06	4.03413e+06	9.83131e+06	5.32689e+06	5.15948e+06	7.98767e+06	8.41491e+06	8.32021e+06	2.88971e+06	1.11698e+07	1.45905e+07	1.20464e+07	1.35149e+06	1.22563e+06	1.4796e+07	4.23056e+06	7.18421e+06	1.42322e+07	3.07257e+06	3.89194e+06	2.89578e+06	5.65382e+06
N-Acetylvaline	1.08941e+07	3.15212e+06	1.79696e+06	7.66947e+06	419165	1.09363e+06	3.51326e+06	6.18593e+06	947027	3.28438e+06	4.77131e+06	8.84735e+06	4.43202e+06	2.56578e+06	1.79932e+06	3.04975e+06	2.18525e+06	2.29841e+06	4.50893e+06	4.17441e+06	5.55894e+06	1.36767e+06	1.41577e+07	4.20926e+06	4.72183e+06	684391	1.1404e+06	3.76358e+06	1.00992e+07	7.07331e+06	2.76761e+06	3.00372e+06	3.41874e+06	4.67163e+06	1.67117e+06
1,2-Benzoquinone	2.75719e+07	5.21795e+06	5.92988e+06	5.28271e+06	3.06209e+06	1.22258e+06	9.24828e+07	2.1826e+06	3.7768e+06	4.32007e+06	5.7625e+06	4.84887e+06	1.7694e+07	2.97613e+06	8.27331e+06	1.08123e+07	2.97241e+06	3.93696e+06	4.9295e+06	5.35524e+06	1.41347e+07	1.93276e+07	1.71836e+07	1.09056e+07	3.23877e+06	3.40001e+06	7.69984e+06	7.51449e+06	3.96523e+06	5.85602e+06	3.3594e+06	4.18317e+06	1.52855e+06	4.03795e+06	6.28527e+06
1-Naphthol	533041	5.68305e+06	539334	2.93338e+06	84661.4	727031	816746	1.34278e+06	211524	161623	491341	1.52327e+06	8.5219e+06	185063	1.17753e+06	2.55622e+06	4.51976e+06	1.5563e+06	925259	950508	2.62116e+06	353626	93285.3	1.71778e+07	2.28759e+06	293379	231066	2.07967e+07	1.1451e+06	2.24904e+06	217432	5.89644e+06	1.43793e+06	132084	794850
dihydrozeatin-O-glucoside	2.05067e+07	2.40105e+06	835554	2.6089e+06	360508	470381	3.60509e+06	9.36761e+06	263892	1.06967e+06	2.56441e+06	3.01859e+06	4.40609e+06	1.17705e+06	2.02289e+06	6.71129e+06	1.38244e+06	7.3704e+06	2.00212e+06	1.38495e+06	2.15442e+06	1.40995e+06	3.56829e+06	1.20742e+06	1.08757e+06	133572	270064	5.91553e+06	1.36504e+06	1.69032e+06	5.5398e+06	2.52722e+06	1.08592e+06	866370	6.36368e+06
dCt	1.16852e+06	888211	1.78572e+06	364567	2.17535e+06	538919	5.25392e+06	4.58359e+06	3.03724e+06	2.37913e+06	871340	1.06689e+06	650103	1.78597e+06	1.09976e+06	843523	921293	346362	822518	564817	548825	616927	3.17464e+06	847733	1.03622e+06	1.79641e+06	1.13801e+06	3.88617e+06	658926	416437	3.49074e+06	644730	582966	1.53011e+06	602570
2,3,4,5-tetrahydrodipicolinic acid	3.16378e+07	2.0133e+07	1.99517e+07	3.35096e+07	3.78176e+06	9.43036e+06	2.53258e+07	1.95184e+07	5.58776e+06	2.0401e+07	2.57376e+07	2.05947e+07	1.63712e+07	1.14143e+07	1.64728e+07	3.41421e+07	2.53527e+07	2.42705e+07	3.84322e+07	4.03185e+07	3.32443e+07	1.64533e+07	3.15949e+07	4.20633e+07	4.62371e+07	1.0288e+07	9.22389e+06	2.30863e+07	1.51731e+07	3.54817e+07	2.11515e+07	1.66385e+07	2.7035e+07	1.8147e+07	1.91529e+07
Vanillin	4.60424e+06	1.96461e+06	1.17996e+06	6.54486e+06	805613	3.27093e+06	1.07227e+08	2.99859e+07	705252	474991	7.52239e+06	4.27953e+06	2.39033e+06	549890	865047	2.26667e+06	2.34499e+06	4.68765e+06	962071	1.95012e+06	1.79761e+06	7.8073e+06	9.06196e+06	2.11548e+06	3.37705e+06	540684	1.32075e+06	4.34753e+06	872767	1.78114e+06	1.39625e+07	638556	2.4755e+06	6.59131e+06	2.11867e+07
20-hydroxy-leukotriene E4	1.21067e+06	3.2931e+06	1.63782e+06	278545	129179	189121	195503	199664	294940	146308	240266	1.21544e+06	857834	179918	4.56884e+06	2.29825e+07	1.48551e+07	8.91165e+06	184283	164957	482517	833294	1.42214e+06	5.09182e+06	205235	203445	152338	227019	650572	180837	7.57473e+06	5.17551e+06	159298	173911	486707
6-Hydroxycaproic acid	2.38044e+08	2.39341e+08	1.87665e+08	2.70342e+08	1.29033e+08	2.15093e+08	1.45898e+08	2.41406e+08	4.05169e+08	1.4949e+08	2.9755e+08	2.04036e+08	1.8831e+08	1.92721e+08	2.19587e+08	1.35372e+08	1.47143e+08	9.90036e+07	2.18195e+08	1.53424e+08	1.84056e+08	2.17879e+08	2.1223e+08	1.7264e+08	2.70389e+08	2.23827e+08	2.65626e+08	1.55091e+08	1.88656e+08	2.15028e+08	1.65185e+08	2.19075e+08	1.58163e+08	1.20836e+08	2.03609e+08
3-acetamidopropanal	2.79541e+07	5.73291e+06	1.02232e+06	9.37416e+06	2.30749e+06	1.20085e+06	2.17231e+06	1.91053e+06	2.24926e+06	4.66624e+06	1.04281e+07	5.18352e+06	1.03148e+07	6.30587e+06	2.22966e+06	6.16848e+06	6.745e+06	8.41384e+06	7.86571e+06	7.615e+06	2.76302e+06	1.47304e+07	1.61613e+07	3.1262e+06	2.67043e+06	6.43794e+06	1.25425e+07	2.05651e+07	9.25224e+06	3.82689e+06	3.98666e+06	5.87886e+06	2.83558e+07	1.26067e+07	6.55293e+06
Stearoyl Ethanolamide	2.29215e+08	1.33875e+08	1.83535e+08	1.89562e+08	2.04825e+08	1.29118e+08	1.77441e+08	1.35125e+08	1.77837e+07	2.44243e+08	5.24735e+07	1.35491e+07	2.78428e+08	1.15952e+08	2.69647e+08	9.50553e+07	1.67521e+08	2.07218e+08	1.96981e+08	1.72702e+08	1.41561e+08	2.34811e+08	1.7051e+08	1.03351e+08	1.45605e+08	1.21873e+08	3.49085e+07	1.26886e+08	1.49078e+08	1.41629e+08	1.31675e+08	1.57072e+08	1.63526e+08	1.51788e+08	1.91744e+08
Hydroxypropionylcarnitine	2.18303e+07	4.13603e+06	9.90401e+06	1.25122e+06	775015	213053	4.73586e+07	4.83634e+07	932446	2.45588e+07	1.11435e+06	997099	816220	1.29211e+06	1.14931e+06	7.35822e+06	688221	737605	599798	436467	949577	998644	1.99477e+06	860003	6.26515e+06	2.14731e+06	2.53082e+06	1.46736e+07	390977	909663	2.03295e+07	551350	756239	3.3617e+06	836440
Hydroxyhexanoycarnitine	4.84708e+07	1.16002e+08	4.94877e+07	6.13376e+07	2.05479e+06	3.65219e+06	3.79334e+07	2.61052e+07	6.19372e+06	2.12944e+07	5.33535e+07	9.51781e+07	4.5326e+07	6.26258e+06	2.71429e+07	5.73525e+07	6.7428e+07	5.55013e+07	2.44637e+07	3.86088e+07	2.96238e+07	2.26667e+07	1.55359e+07	1.79583e+08	6.82915e+07	3.33239e+06	8.35523e+06	2.98185e+07	5.98982e+07	4.99039e+07	2.58074e+07	4.1983e+07	2.37756e+07	3.38015e+07	2.81564e+07
2-Hexenoylcarnitine	3.00403e+07	2.7986e+07	4.09984e+06	1.1498e+07	560608	5.00983e+06	1.40209e+07	1.1431e+07	884173	4.53957e+06	1.07959e+07	5.1482e+07	3.33319e+07	2.06751e+06	2.11613e+07	4.4155e+07	2.99164e+07	6.14444e+07	2.36168e+06	3.27583e+06	8.26048e+06	1.11425e+07	2.5772e+07	1.96686e+07	5.6822e+06	733891	9.1444e+06	2.76335e+07	2.87434e+07	9.27082e+06	2.78933e+07	7.67671e+07	638119	3.62188e+06	7.51972e+06
9-Decenoylcarnitine	4.96119e+07	8.58346e+07	7.06175e+07	2.63568e+07	3.51762e+06	1.39038e+07	2.67106e+07	3.1717e+07	5.10814e+06	4.36188e+07	1.2499e+08	7.95345e+07	5.87838e+07	1.00446e+07	3.16313e+07	4.74451e+07	2.81758e+08	7.36408e+07	2.69619e+07	3.66533e+07	3.9084e+07	2.84968e+07	3.76507e+07	1.41573e+08	5.63033e+06	4.20811e+06	6.93665e+06	6.24376e+07	3.47365e+07	2.00646e+07	5.59255e+07	1.30928e+08	2.84459e+07	1.38563e+07	8.54861e+07
3-Methylhippuric acid	1.32335e+07	2.31012e+07	2.19745e+07	1.43437e+07	1.3224e+06	3.26701e+06	2.61638e+07	2.13967e+07	1.70772e+06	1.36876e+07	1.83838e+07	3.4349e+07	3.45688e+07	1.18072e+07	2.89477e+07	3.87675e+07	2.18281e+07	4.89925e+06	2.16764e+07	2.71178e+07	1.60203e+07	8.42512e+06	494991	3.46592e+07	2.57007e+07	3.22772e+06	5.14148e+06	1.14517e+07	2.84918e+07	5.97366e+07	1.85035e+07	1.45278e+07	1.55455e+07	1.10765e+07	1.16854e+07
Acetylhistamine	5.09102e+06	1.13392e+06	1.22859e+06	1.97508e+06	309403	1.2334e+06	1.33092e+06	1.01696e+06	401917	2.10083e+06	2.12562e+07	4.52482e+06	3.26833e+06	1.17293e+06	1.98824e+06	1.48056e+06	507539	1.85974e+06	628527	609468	7.2447e+06	4.20437e+06	2.52486e+07	1.08687e+06	857964	536408	2.12788e+06	5.10166e+06	1.72705e+06	2.52966e+06	1.47217e+06	1.92764e+06	1.04069e+06	3.67922e+06	2.90703e+06
trans-2-Dodecenoylcarnitine	9.18886e+06	1.54888e+07	1.15458e+07	4.5135e+06	581022	315333	2.25076e+07	1.94832e+07	657778	1.54107e+07	1.29492e+07	1.8075e+07	2.77439e+06	2.26388e+06	4.93595e+06	2.19593e+07	7.52496e+06	4.82354e+06	1.92928e+06	4.96121e+06	5.44437e+06	4.45942e+06	298716	1.32288e+07	1.48799e+07	837460	6.96313e+06	6.8754e+06	4.95948e+06	1.04189e+07	5.33556e+06	4.2164e+06	811739	2.19282e+07	9.72889e+06
3-Hydroxy-cis-5-tetradecenoylcarnitine	533530	1.74363e+06	441097	1.27893e+06	418324	453110	600766	455314	573374	998440	1.48876e+06	1.13653e+06	577450	405883	487021	668333	903030	1.01823e+06	1.04993e+06	2.14629e+06	699492	867369	410987	1.37803e+06	992239	404878	502578	955741	528496	3.23701e+06	468297	388448	850811	585751	479547
8-[(Aminomethyl)sulfanyl]-6-sulfanyloctanoic acid	74346	85423.9	59069.2	81673.5	48750.2	51653.1	86279.1	73035.7	51588.3	59834.7	89851.3	85771.6	79014.4	49732	66750.9	88297.1	73594	93164.6	66949.8	82910.4	76775.7	59470.9	64339.2	92182.4	73089.3	48163.7	642248	71235.9	71398.6	75880.3	62558.8	67511.8	57078.5	80712.3	63060.7
Arachidonoyl serinol	2.84471e+06	1.54815e+06	1.90001e+06	2.84275e+06	1.10038e+06	1.78269e+06	1.54166e+06	1.28995e+06	2.70633e+06	2.28353e+06	3.32193e+06	1.99367e+06	1.83342e+06	1.51383e+06	2.28599e+06	2.21132e+06	1.74034e+06	2.516e+06	1.60879e+06	2.86651e+06	2.14586e+06	2.61488e+06	1.57121e+06	2.22867e+06	1.51967e+06	1.83961e+06	1.83801e+06	1.59534e+06	3.16993e+06	1.71802e+06	1.71033e+06	3.18993e+06	2.37786e+06	2.76425e+06	1.13279e+06
Palmitoyl Serinol	1.6134e+06	2.09456e+06	1.5426e+06	4.17831e+06	1.2765e+06	3.03673e+06	1.24603e+06	922486	2.2e+06	1.46189e+06	2.86392e+06	2.63367e+06	2.86177e+06	1.59602e+06	2.65048e+06	1.46862e+06	2.80323e+06	2.44655e+06	2.65065e+06	2.55652e+06	1.98013e+06	2.90293e+06	1.31329e+06	3.17491e+06	1.78518e+06	1.38639e+06	1.85958e+06	1.35138e+06	2.30438e+06	2.97128e+06	1.26085e+06	2.74809e+06	2.39735e+06	1.77247e+06	2.26033e+06
Urolithin B	154771	231772	122109	168975	97010.4	104599	222466	4.05084e+06	1.55375e+06	113586	167319	173106	164687	101720	2.48466e+07	2.48515e+07	161458	187653	139135	151321	258517	125940	130435	169988	170660	107109	109272	158288	138647	461577	139268	144160	124220	134422	121634
6-Methylnicotinamide	1.0471e+08	1.07964e+08	1.62905e+08	9.15366e+07	9.13241e+07	4.46429e+07	2.53635e+08	7.93265e+07	1.88222e+08	2.73949e+08	2.43995e+08	1.37403e+08	6.84993e+07	1.40909e+08	3.2509e+08	2.28307e+08	1.17928e+08	1.0201e+08	3.91141e+08	1.80498e+08	2.62911e+08	1.51656e+08	8.38205e+07	1.31039e+08	1.77562e+08	7.39233e+07	1.15743e+08	1.29484e+08	2.83915e+08	3.43149e+08	2.35724e+07	3.69711e+08	3.7755e+08	8.08663e+07	3.19303e+08
2-pyridone	2.88945e+07	2.80084e+07	3.43933e+07	2.6515e+07	4.52454e+06	7.32871e+06	1.43022e+07	2.06314e+07	3.35701e+06	7.34711e+06	2.32682e+07	1.85041e+07	8.70911e+06	1.03141e+07	2.32656e+07	2.57132e+07	1.49749e+07	1.409e+07	1.28693e+07	2.03079e+07	2.13595e+07	3.34793e+07	5.8729e+07	5.90091e+07	2.22407e+07	6.83696e+06	4.49619e+06	1.61618e+07	9.17101e+06	1.41611e+07	2.45829e+07	1.5082e+07	1.52982e+07	2.55984e+07	2.02772e+07
5-Hydroxyomeprazole	191781	211274	6.20289e+07	203476	125126	141368	2.77178e+06	193010	260079	154209	239773	171323	158814	120873	200797	151003	155697	189718	160425	151858	184687	168852	171599	174489	228612	197441	178406	166945	155969	157695	159215	160627	145361	2.21413e+06	160080
Omeprazole sulphone	131530	154814	2.21016e+07	159220	81987.7	106342	169339	153832	109982	104499	158403	213503	182122	95172.5	136218	185581	138599	189252	106391	124351	141183	118355	114702	169557	139359	93794.9	105521	133025	141656	155395	123721	157834	90249.6	4.48534e+06	127519
Valsartan	620835	333435	387972	340418	204805	279043	257789	244352	226096	274922	635351	275439	266853	316567	362348	299077	228596	420938	229862	242920	290370	8.57577e+07	550919	275107	246496	297349	684396	234428	222887	598914	314050	337740	216587	241676	6.65741e+06
Lorazepam	162286	182145	133124	196537	158334	344567	354476	159998	123929	131593	170877	210834	192241	187247	146332	246233	207700	210834	143838	183407	3.2102e+07	195698	145191	208825	212390	113111	124728	150699	132763	199834	154229	151643	132090	8.7189e+06	140240
Esmolol	4.32892e+06	5.40654e+06	324559	1.91752e+06	80956.1	1.05635e+06	691905	1.09937e+06	515632	2.29903e+06	849957	2.60079e+06	5.07395e+06	486076	591616	4.36029e+06	1.26349e+06	2.48465e+06	96159	790858	4.58453e+06	930152	5.27433e+06	1.33859e+06	1.17511e+06	84293.3	851622	886469	4.4702e+06	965763	985975	3.76176e+06	360583	2.18175e+06	478909
Pregabalin	4.71697e+06	650049	499146	1.56781e+06	105911	83902.9	1.18506e+07	2.31362e+06	881661	499946	1.24073e+06	2.87983e+06	1.67137e+06	652685	1.23925e+06	3.27885e+06	2.90772e+06	2.38566e+06	626195	685671	1.61949e+06	2.16615e+06	3.93735e+06	1.11794e+06	1.99562e+06	217903	525273	2.81902e+06	1.01138e+06	2.12935e+06	2.00798e+06	2.72516e+06	563254	684207	1.11269e+06
Sulfafurazole	83546.7	1.08904e+07	4.353e+07	76513.4	46201.4	658350	6.21784e+07	1.05778e+07	49017.7	53622.7	130541	80706.6	88928.1	50837.2	94979.8	165258	70692.2	75393.4	92756.4	172367	699135	68113.9	62087	109179	75684.6	48710.8	170353	198267	71789	121321	293793	56526.9	143598	4.96702e+07	77169.1
Crotamiton	2.92046e+07	3.29652e+06	1.8159e+06	4.21876e+06	516797	6.55961e+06	4.37012e+07	1.82013e+07	1.75626e+06	359284	2.03589e+07	5.81758e+06	4.8171e+06	1.79676e+06	1.97918e+07	4.04619e+07	1.66223e+07	2.31636e+07	1.52388e+07	2.15813e+07	2.42597e+07	1.6826e+06	2.61281e+07	4.20202e+06	5.02636e+06	3.90426e+06	355260	8.93332e+06	3.04674e+06	1.05314e+07	2.87086e+07	9.61889e+06	9.37572e+06	8.92646e+06	5.30756e+06
Travoprost	2.13329e+06	1.59353e+06	591848	797801	155731	137129	2.88899e+06	2.38628e+06	254813	1.22913e+06	1.82854e+06	5.76223e+06	4.04983e+06	911671	1.46888e+06	2.87833e+06	1.91239e+06	2.29919e+06	255935	620212	1.81268e+06	1.93231e+06	6.56385e+06	2.21809e+06	5.89391e+06	476434	709987	2.01229e+06	2.71317e+06	1.84874e+06	985774	2.97297e+06	250891	1.63172e+06	1.37491e+06
pentobarbital	2.02134e+07	5.24149e+07	3.22837e+06	7.94813e+06	405144	654039	4.8162e+06	8.40151e+06	849072	3.16629e+06	7.41412e+06	1.1466e+07	4.29856e+06	1.85948e+06	3.197e+06	8.72678e+06	9.49275e+06	4.88273e+06	3.34779e+06	1.18438e+07	5.92438e+06	8.02046e+06	2.40166e+07	8.01066e+07	5.4963e+06	446486	981800	5.93993e+06	5.31609e+06	6.97877e+06	6.63635e+06	7.03245e+06	2.32375e+06	6.95692e+06	5.23115e+06
Amitriptyline	91771.3	105196	78415.5	86964.7	69403.2	65866.4	4.24295e+07	2.69751e+06	72396.6	76976.8	86787.7	125761	101799	72462.4	88508.3	109686	98440.6	103802	85607.2	95815.4	4.22361e+07	89761.7	277822	198010	103617	70677.9	77995.3	88282.1	84670.8	98464	95106.2	84521.3	87199.6	89761.6	76678.1
trimethadione	1.82724e+07	2.16578e+07	1.33942e+07	2.57645e+07	4.1386e+06	2.39374e+06	1.1807e+07	1.25903e+07	807750	8.72451e+06	1.32819e+07	1.92759e+07	7.74239e+06	2.38214e+06	9.49379e+06	2.30198e+07	1.11765e+07	1.31783e+07	1.73455e+07	1.87295e+07	9.55793e+06	9.49513e+06	1.18333e+07	2.86077e+07	2.21182e+07	1.758e+06	3.09663e+06	1.55944e+07	5.71921e+06	1.57373e+07	1.38338e+07	5.26347e+06	9.73211e+06	7.36219e+06	9.64168e+06
Levonorgestrel	3.73838e+06	1.708e+06	1.00495e+06	3.12966e+06	271597	961593	1.72565e+06	1.09392e+06	555360	1.66227e+06	3.53158e+06	3.34432e+06	2.86534e+06	535473	1.45327e+06	2.58863e+06	4.12909e+06	4.02543e+06	2.88521e+06	4.61501e+06	3.24306e+06	4.01625e+06	3.78504e+06	2.48428e+06	2.3313e+06	702456	971850	1.41109e+06	5.93356e+06	4.10913e+06	1.43807e+06	1.37288e+06	2.84857e+06	3.17425e+06	3.39987e+06
Gentian violet	5.52869e+06	2.5935e+07	5.97768e+06	1.5331e+07	202283	630448	3.404e+06	1.8407e+06	284697	3.35517e+06	7.81312e+06	2.76375e+06	4.88459e+06	1.19051e+06	1.58371e+06	1.16292e+07	1.13201e+07	7.05088e+06	828316	3.90056e+06	8.96254e+06	3.86953e+06	6.63652e+06	1.12184e+07	5.61943e+06	242904	790117	4.36172e+06	2.75209e+06	8.27291e+06	2.68178e+06	6.02885e+06	772753	2.60869e+06	964306
Methylphenidate	359734	1.71737e+06	772863	370889	286406	594259	2.09438e+06	1.89986e+06	234895	1.73968e+06	922349	890986	1.30246e+06	290832	573680	665986	2.62813e+07	3.55151e+06	470253	1.31104e+06	357405	382247	130650	258902	454675	390828	1.39863e+06	653509	395457	300158	4.4095e+06	291485	881540	964737	317148
methocarbamol	5.85079e+06	3.87012e+06	2.34247e+06	6.58201e+06	776902	1.32154e+06	1.32898e+07	1.03206e+07	701827	1.6642e+06	3.01459e+06	6.40473e+06	6.90351e+06	1.27371e+06	5.12961e+06	5.70897e+06	2.63633e+06	4.46385e+06	2.80404e+06	3.53211e+06	2.31083e+06	3.08338e+06	4.71666e+06	5.97039e+06	4.62631e+06	1.3486e+06	4.64627e+06	3.92708e+06	3.25796e+06	2.1719e+06	9.0439e+06	1.81281e+06	5.06869e+06	860183	4.30127e+06
Allopurinol	1.24833e+06	1.6494e+06	1.93998e+06	1.70452e+06	685957	379436	1.25488e+06	1.40652e+06	1.19253e+06	1.90304e+06	2.75607e+06	2.11349e+06	1.76558e+06	1.20037e+06	970210	1.92166e+06	1.42519e+06	1.91083e+06	1.63663e+06	2.51049e+06	4.59141e+08	1.23379e+06	444009	3.63859e+06	1.60759e+06	2.15248e+06	1.49041e+06	904288	1.61737e+06	1.67507e+06	1.53883e+06	1.40957e+06	1.55626e+06	1.03468e+06	1.89499e+06
Buspirone	565036	8.67734e+06	3.36885e+06	6.77223e+06	110104	113412	4.26744e+06	1.93324e+06	487652	1.70837e+06	2.73922e+06	1.14564e+06	611964	422115	1.12587e+06	3.18884e+06	1.85326e+06	800706	536988	771390	3.02604e+06	451999	1.50782e+06	5.75643e+06	4.19741e+06	110445	652480	1.00809e+06	313548	3.61467e+06	170706	2.28207e+06	463761	1.86359e+06	321879
Nortriptyline	96265.4	136514	76012.7	422949	77547.2	64267.7	5.70949e+06	1.91411e+06	64983.9	121439	442599	317667	2.2448e+06	173600	191641	559304	160530	113122	286339	164529	4.27363e+06	78378.1	234005	229474	442212	65482.8	128586	121052	174355	162967	176699	385429	107820	204627	350590
Labetalol	1.66427e+07	1.67436e+07	1.15357e+07	1.48552e+07	8.38682e+06	1.08929e+07	1.33404e+07	1.43972e+07	1.51117e+07	1.01953e+07	1.24414e+07	1.54209e+07	1.17411e+07	9.29382e+06	1.13116e+07	8.64308e+06	1.15352e+07	8.19573e+06	8.44183e+06	4.87689e+06	7.43293e+06	8.87407e+06	1.59943e+07	1.13515e+07	1.51851e+07	1.28393e+07	1.00104e+07	9.58654e+06	1.2053e+07	7.36728e+06	1.62951e+07	9.8797e+06	1.07046e+07	5.77421e+06	1.27907e+07
Butorphanol	2.21875e+06	3.46873e+06	820513	2.63572e+06	166043	404510	2.9524e+06	1.59806e+06	322952	851184	2.34036e+06	3.28657e+06	2.34265e+06	524572	1.12575e+06	3.40657e+06	2.673e+06	3.38283e+06	2.52319e+06	3.39091e+06	1.27521e+06	1.06484e+06	3.50873e+06	7.12875e+06	3.08879e+06	432682	609785	1.22439e+06	1.58912e+06	7.57919e+06	1.16528e+06	1.27849e+06	1.68327e+06	1.00741e+06	1.45145e+06
Galanthamine	3.5589e+07	187174	136694	96602.6	76076.5	87294.5	9.36758e+06	108737	85373.4	135704	93460.3	2.30312e+06	698775	83662.5	91646.9	110941	378875	106755	98127.3	97880.7	115299	91227.8	2.61555e+07	8.70785e+07	2.19321e+06	85303.4	84000.1	287269	2.79022e+06	3.53279e+06	96762.6	100536	93406.7	111251	89143.8
Metirosine	1.78319e+06	1.63477e+06	1.33605e+06	1.62474e+06	585043	652327	4.99382e+06	4.70221e+06	396713	866504	1.59009e+06	2.5504e+06	9.2532e+06	757882	1.31778e+06	1.45664e+06	836116	1.37054e+06	1.16269e+06	1.08573e+06	1.2375e+06	1.3497e+06	3.21669e+06	1.94088e+06	1.8606e+06	404831	1.22535e+06	1.36174e+06	1.50772e+06	846331	2.47425e+06	962517	1.5624e+06	1.13671e+06	1.41262e+06
Candesartan	2.52237e+07	295035	253618	306285	236149	276282	295581	261407	327148	202936	218527	298029	338110	248478	299717	257615	247244	298035	274269	241991	236221	259074	2.84201e+07	303856	253977	238220	306477	277839	307030	246546	276356	217447	240522	235489	316114
Phenylbutazone	96148.7	99926.9	85013.1	92569.2	84681.8	89539.5	103396	95117.4	85033.7	89228.7	92734.8	95434.7	94490.3	86659	94370.1	97256.1	91100.7	105003	90313.2	91302.4	95485.2	88164.1	98901.3	101602	94864.5	94922.1	83766.3	83667.2	87799.3	88993.6	95222.2	90649.7	95797.5	95796	96462
Zalcitabine	1.88068e+07	4.95321e+06	8.55381e+06	1.28491e+07	1.6034e+06	6.11873e+06	1.66909e+07	4.73734e+06	3.12063e+06	1.65948e+07	1.26617e+07	1.1088e+07	1.23801e+07	8.86329e+06	1.03635e+07	2.87393e+07	1.19673e+07	1.75313e+07	1.19508e+07	1.69302e+07	1.9649e+07	7.4573e+06	2.04624e+07	7.39548e+06	2.6001e+07	5.35868e+06	6.95212e+06	1.30002e+07	1.47236e+07	2.74085e+07	6.58201e+06	6.67537e+06	1.30013e+07	1.94333e+07	1.07342e+07
Telmisartan	201872	240979	170511	235955	118026	146061	303840	196509	164045	150678	233643	372142	3.84033e+07	130564	170490	260755	225458	262037	194287	211303	211055	166679	182139	237370	238308	149566	152586	174500	6.98925e+07	242275	170098	191242	173459	178988	169849
Cytarabine	2.15254e+06	1.19434e+07	3.38856e+06	2.58424e+06	193900	682049	3.23525e+06	1.31373e+06	464493	1.30648e+06	3.63852e+06	3.93045e+06	3.07641e+06	949055	2.15468e+06	3.51812e+06	3.41189e+06	3.72752e+06	2.41637e+06	3.17855e+06	3.87791e+06	2.28852e+06	770209	2.27341e+07	1.40251e+06	721828	520478	2.45366e+06	2.77259e+06	3.67666e+06	1.70876e+06	1.83827e+06	1.49557e+06	2.53804e+06	2.38946e+06
Avapro	2.40909e+06	3.50743e+06	3.11354e+06	2.98902e+06	4.20979e+06	3.04657e+06	2.2923e+06	2.06106e+06	3.93208e+06	2.64111e+06	3.95066e+06	3.55348e+06	3.65593e+06	4.60881e+06	5.42011e+06	3.30215e+06	2.4789e+06	3.77742e+06	2.91524e+06	5.49181e+06	3.90585e+06	6.58652e+06	2.7477e+06	3.70806e+06	3.69097e+06	3.49582e+06	3.62774e+06	2.50103e+06	3.80264e+06	4.24794e+06	2.94501e+06	2.69673e+06	4.10056e+06	6.1546e+06	3.3705e+06
Probenecid	169491	190410	148519	155562	127039	139963	243680	368339	195750	139180	152744	9.23681e+08	8.42676e+08	132662	153392	218249	180093	449377	158000	182170	178268	153591	146489	308011	180198	131782	253514	158539	1.67053e+08	167094	157157	158102	277969	164027	143999
Fenofibric acid	98009.9	103033	95801.1	110045	93162.1	88365.2	109975	98581.4	88071.3	95568.9	98866.9	103234	108323	91795.5	96860.7	104864	97581.9	101085	93011.9	101260	108253	94362.1	98635.6	115974	107082	92175.8	90629.1	91976	104148	99631.5	97455.7	96376.7	96214.7	96390	93520.3
Vigabatrin	5.30219e+06	2.97587e+06	1.49416e+07	3.2408e+07	1.21339e+06	1.318e+06	3.12288e+06	1.27096e+06	1.94685e+06	862205	1.04607e+07	1.27952e+06	1.05545e+06	2.49465e+06	8.84028e+06	1.19501e+07	2.64999e+06	3.26626e+06	1.10573e+07	2.0042e+07	1.19151e+07	4.76557e+06	2.53191e+06	2.11539e+06	2.85963e+06	950410	1.79334e+06	2.37937e+06	2.27592e+06	1.90823e+06	2.87017e+07	2.51445e+06	1.48967e+07	2.36696e+06	4.44669e+06
Pilocarpine	7.02715e+06	2.34191e+07	2.32778e+06	2.20949e+06	238181	390164	2.12148e+06	4.73997e+06	602030	997809	2.96454e+06	6.78749e+06	4.3797e+06	580262	4.23392e+06	5.98314e+06	2.77415e+06	3.75103e+06	3.29001e+06	7.99841e+06	2.09875e+06	3.41296e+06	5.89467e+06	5.07561e+07	2.30651e+06	275430	388462	3.61708e+06	3.2166e+06	2.75018e+06	4.71646e+06	4.09441e+06	1.4811e+06	2.98896e+06	3.76106e+06
oxamniquine	946497	885508	667975	688720	170065	220964	670343	321447	378265	330209	662431	4.31561e+06	4.19638e+06	207808	407910	1.26429e+06	498754	2.20939e+06	290712	320042	405011	434947	1.16068e+06	1.25411e+06	1.33837e+06	228901	474723	736528	2.53165e+06	1.05796e+06	259614	1.24436e+06	249234	466571	243552
Rosuvastatin	290592	466856	297153	121736	96337.1	88778.2	119874	237031	727794	696729	274397	315297	582946	99498.9	126702	130477	658222	381104	125746	526604	1.51606e+08	244348	759069	322594	635369	305007	104964	322175	106217	517482	374781	140650	104677	366413	426361
Propafenone	201801	197734	181301	221490	109171	160523	8.61127e+06	2.64994e+06	261412	134792	190784	168483	186835	153461	170795	164190	169829	198286	162803	171651	2.03613e+07	180969	162690	196666	213870	162285	147234	162155	155876	206320	148438	191598	149929	136436	149184
Levetiracetam	5.44501e+07	2.37959e+07	5.45204e+07	8.14835e+07	9.24457e+06	1.22419e+07	8.18299e+07	6.84066e+07	2.68393e+07	1.60224e+08	1.19817e+08	5.35781e+07	2.46208e+07	3.58102e+07	8.41419e+07	9.52402e+07	8.05507e+07	9.63205e+07	6.25724e+07	6.02703e+07	6.5557e+07	7.95315e+07	5.58467e+07	3.68847e+07	2.12749e+08	1.58698e+07	2.61499e+07	7.21975e+07	4.00302e+07	9.47382e+07	2.97327e+07	8.82853e+07	4.86483e+07	4.66261e+07	9.95742e+07
Anastrozole	869650	7.72352e+06	707545	600417	315880	481708	1.06631e+06	1.573e+06	378603	672858	889106	1.42846e+07	7.20547e+06	531235	447042	831445	634521	644097	463034	654944	735630	1.49228e+06	750162	1.38383e+07	654350	423711	1.16687e+06	497074	1.57969e+07	2.51292e+06	461560	507217	429930	787052	734357
Metoclopramide	5.77806e+08	116870	147224	8.36513e+08	66909	229356	148243	115390	117454	82219.5	270976	89331.9	87354.4	142503	114063	189785	1.48321e+09	128169	83099.6	1.14643e+09	118267	296819	73924.4	161755	104021	71940.2	77429.5	9.27511e+06	96799.6	95409.5	93915.6	83842.2	91054.4	264774	84125.5
Oxybenzone	293456	391435	96146.2	111836	78174.4	90714	989855	1.4175e+07	331958	169384	314291	446592	197759	104052	111294	166510	131539	147195	118598	167752	156430	110299	139862	141449	123736	93553.4	344092	127316	178885	257897	113308	129233	101860	126081	123705
Alverine	7.05318e+06	8.8562e+06	8.29263e+06	1.01601e+07	5.40714e+06	5.42908e+06	8.19062e+06	5.42703e+06	3.19689e+06	2.46801e+07	3.35604e+06	4.58173e+06	1.33573e+07	4.5406e+06	1.88937e+07	4.74851e+06	1.27581e+07	2.0226e+07	8.10198e+06	6.43128e+06	1.34968e+07	1.28187e+07	1.77324e+07	6.16822e+06	7.29747e+06	8.39798e+06	9.18086e+06	4.39178e+06	8.72856e+06	6.15715e+06	8.01673e+06	9.97374e+06	8.93666e+06	9.30252e+06	6.73534e+06
Acetyl-β-methylcholine	4.4386e+07	2.53883e+07	2.54905e+07	2.51761e+07	8.90336e+06	7.12723e+06	2.89899e+07	2.38934e+07	2.11673e+07	2.18744e+07	2.83065e+07	7.12057e+07	4.07438e+07	2.63006e+07	4.5088e+07	2.63497e+07	1.88641e+07	2.35352e+07	8.66727e+06	1.02155e+07	2.6669e+07	1.97448e+07	5.61595e+07	2.81844e+07	2.03591e+07	7.08435e+06	1.87688e+07	3.05156e+07	5.2464e+07	1.68363e+07	7.77195e+07	2.10036e+07	1.09564e+07	1.20805e+07	4.27022e+07
ALA-GLU	3.54098e+06	7.9319e+06	1.55358e+06	2.9283e+06	188889	1.11615e+06	2.6083e+06	1.76173e+06	411447	1.61353e+06	2.53833e+06	2.26031e+06	2.80193e+06	1.3088e+06	2.99536e+06	5.64429e+06	9.23086e+06	3.04518e+06	2.9956e+06	6.79787e+06	4.03305e+06	2.96648e+06	2.18905e+06	2.70283e+07	4.7301e+06	438937	1.26678e+06	1.79464e+06	1.60587e+06	4.78715e+06	1.70665e+06	3.10787e+06	1.65019e+06	3.25345e+06	2.6594e+06
Ala-Tyr	946110	1.60443e+06	431928	337137	58105.6	239298	1.13918e+07	4.92817e+06	58445	450146	859456	681955	520359	521084	400273	1.07394e+06	8.89797e+07	1.73265e+06	577364	530278	673068	415069	374965	2.93987e+06	750479	77050.8	420283	1.50093e+06	267525	816880	1.14181e+06	944744	765849	580560	964410
asn-leu	3.70285e+06	5.17201e+06	2.01989e+06	2.57121e+06	127575	613072	3.84379e+06	3.71153e+06	260981	2.36636e+06	3.5116e+06	3.56382e+06	3.42002e+06	678676	2.59315e+06	5.18896e+06	1.06087e+07	5.08331e+06	2.63375e+06	4.05105e+06	3.11424e+06	2.12295e+06	3.35491e+06	3.51296e+06	3.04846e+06	259068	1.55233e+06	2.73373e+06	2.44767e+06	3.89941e+06	4.49197e+06	2.56334e+06	1.97211e+06	1.83006e+06	4.16508e+06
asn-pro	372731	4.16864e+06	1.26968e+06	534402	316687	4.22243e+06	5.10323e+06	3.77936e+06	551727	1.67746e+06	2.21555e+06	3.19333e+06	4.67097e+06	1.26108e+06	6.05567e+06	1.67484e+07	5.43586e+06	3.39563e+06	492078	693439	2.49509e+06	194360	1.3722e+07	4.65377e+06	4.78006e+06	632045	1.2352e+06	3.76038e+06	1.90471e+06	2.35424e+06	7.31051e+06	2.29592e+06	801307	2.48383e+06	2.74403e+06
Asp-tyr	4.87057e+07	1.71485e+07	1.25553e+06	1.20597e+06	305870	743687	777430	262424	1.73917e+06	728295	1.6132e+06	1.55832e+07	1.48711e+07	5.59247e+06	3.10944e+06	2.47298e+07	1.24967e+06	428820	785383	1.08725e+06	7.241e+06	7.95376e+06	1.92984e+06	985056	3.02069e+07	683014	3.55692e+06	602910	2.0636e+06	1.85901e+07	9.41179e+07	265528	582072	8.1551e+06	2.35499e+07
Glu-Gly	3.89249e+07	1.4218e+07	2.6469e+07	2.91724e+07	1.00959e+07	2.00145e+07	1.28031e+07	2.82088e+07	5.40011e+06	1.84592e+07	2.56969e+07	2.13629e+07	5.42907e+07	1.75145e+07	5.10562e+07	3.45954e+07	4.06127e+07	6.31526e+07	3.60728e+07	3.95002e+07	2.72355e+07	3.76056e+07	2.02687e+07	2.38248e+07	5.92933e+07	1.1802e+07	1.77043e+07	2.3895e+07	3.72982e+07	4.50859e+07	1.71324e+07	5.61095e+07	4.2748e+07	3.24198e+07	5.50379e+07
glu-leu	6.33898e+07	6.85874e+07	3.03479e+07	3.44321e+07	4.32062e+06	1.13804e+07	4.25422e+07	4.63595e+07	615380	1.95694e+07	2.67717e+07	9.15199e+07	4.91565e+07	1.22065e+07	3.1552e+07	8.91017e+07	8.60754e+07	5.76664e+07	3.47542e+07	3.67951e+07	6.15716e+07	2.51137e+07	5.22096e+07	9.26097e+07	3.91775e+07	7.31398e+06	7.19402e+06	4.0558e+07	4.46446e+07	5.01185e+07	7.64968e+07	4.13656e+07	2.771e+07	2.09008e+07	4.42746e+07
glu-pro	458047	554582	435736	234417	93304.8	102390	374352	313818	108909	111699	222872	304348	509158	304431	620373	321131	526337	345483	1.14864e+06	8.62782e+06	720777	481053	562862	4.74476e+06	582033	249948	235004	524712	140783	1.22006e+06	221302	158713	200988	211618	169934
glu-ser	1.17349e+07	6.94291e+06	8.68895e+06	7.43155e+06	3.97581e+06	6.83387e+06	3.71182e+06	9.41584e+06	2.47078e+06	1.3337e+07	1.03419e+07	9.90972e+06	1.45986e+07	1.25914e+07	1.15546e+07	1.00285e+07	9.54641e+06	2.32194e+07	1.4057e+07	1.25523e+07	1.28204e+07	1.21329e+07	8.54507e+06	5.3814e+06	1.08044e+07	3.93567e+06	7.49115e+06	9.66197e+06	8.80102e+06	1.75063e+07	6.75065e+06	1.25994e+07	1.38912e+07	1.23125e+07	1.75847e+07
glu-thr	3.22752e+06	1.12447e+07	6.76549e+06	1.17173e+07	639012	935753	4.18187e+06	4.91524e+06	116392	2.88323e+06	3.44078e+06	5.66334e+06	2.89801e+06	1.6764e+06	3.6926e+06	4.78055e+06	8.14122e+06	4.48794e+06	9.78406e+06	1.33474e+07	1.65386e+07	4.48708e+06	3.83655e+06	1.61004e+07	1.45862e+07	662286	495744	6.25561e+06	1.96731e+06	8.55904e+06	4.77687e+06	2.18175e+06	9.06538e+06	2.21597e+06	4.84063e+06
Gly-Phe	9.95861e+06	7.91461e+06	1.85167e+06	1.59383e+07	885847	2.90286e+06	6.15128e+06	4.71222e+06	1.05643e+06	2.83373e+06	6.48268e+06	9.40669e+06	7.70039e+06	1.19129e+06	2.61185e+06	7.40504e+06	1.95267e+07	1.72929e+07	7.83889e+06	1.32733e+07	1.32367e+07	3.8821e+06	1.54698e+07	7.12791e+06	1.66515e+07	1.36789e+06	2.24391e+06	2.85614e+06	3.95606e+06	7.6104e+06	6.20243e+06	5.89812e+06	8.17855e+06	1.21507e+07	4.76761e+06
Leu-Leu	1.66053e+06	1.06549e+06	362660	2.24995e+06	56908	538696	1.24408e+06	1.40204e+06	747610	1.40639e+06	4.63385e+06	2.10099e+06	2.29296e+06	893259	1.33805e+06	2.37825e+06	4.52654e+06	3.21777e+06	4.32077e+06	1.51051e+07	4.70062e+06	2.7809e+06	2.05824e+06	8.24345e+06	3.68456e+06	114330	1.71891e+06	1.49774e+06	3.499e+06	6.24783e+06	2.09759e+06	1.17375e+06	3.2834e+06	612469	940273
Leucyltyrosine	6.37441e+06	2.61575e+07	3.45393e+06	7.70232e+06	182322	366386	4.36177e+06	7.11376e+06	3.05777e+06	1.55678e+07	2.96777e+07	2.06549e+07	8.58892e+06	2.6039e+06	6.64845e+06	1.56023e+07	2.10947e+07	1.81324e+07	4.33428e+06	6.56846e+06	1.37784e+07	1.04057e+07	1.61191e+07	7.2634e+06	4.18917e+07	495483	1.43061e+06	5.52119e+06	4.13885e+06	3.60503e+07	3.35236e+06	1.18498e+07	6.27449e+06	4.67108e+06	1.79952e+07
met-asp	1.97375e+06	988169	656328	3.06939e+06	136175	817443	1.24762e+06	642340	47173.3	1.27585e+06	947223	2.35041e+06	1.78485e+06	74136.3	1.40186e+06	1.63763e+06	1.33505e+06	2.18375e+06	540194	59913.4	1.62632e+06	1.18709e+06	1.48549e+06	1.50193e+06	4.98591e+06	347578	94682.4	447578	4.17677e+06	1.62499e+06	367162	1.24517e+06	654659	3.32133e+06	1.40121e+06
phe-cys	5.88923e+06	901938	121848	300153	91243.5	74973.6	143819	187401	77175.4	162481	105335	722810	1.13043e+06	74898.2	4.58491e+06	8.13806e+06	506833	821808	159435	210360	640676	433191	6.82467e+06	1.38773e+06	171634	75307.6	81280.1	384149	142930	752626	5.901e+06	759624	229174	86652.8	131819
pro-thr	2.87178e+08	9.60233e+08	2.77764e+08	2.7931e+08	2.15824e+07	4.70982e+07	1.58636e+08	1.69173e+08	2.82622e+07	9.13683e+07	2.1895e+08	2.74004e+08	1.4437e+08	7.55455e+07	1.57782e+08	1.80284e+08	1.82546e+08	2.21986e+08	9.40794e+08	1.53126e+09	1.64438e+08	9.29695e+07	2.01956e+08	1.01354e+08	2.20921e+08	3.72558e+07	4.69096e+07	1.46081e+08	1.34739e+08	2.17426e+08	1.54491e+08	1.36345e+08	4.74512e+08	8.15185e+07	1.7687e+08
Ser-Leu	891915	263195	163043	160785	135821	52661.3	2.16533e+06	835966	53406.3	487412	261880	153924	705488	484164	96913.2	195687	1.24026e+07	2.63599e+07	110832	335775	432168	164375	415690	379154	214701	51287.4	91237.7	206007	70011.3	595109	800046	446241	167674	141796	7.86623e+06
thr-phe	5.85662e+06	1.20127e+07	964424	1.42556e+06	966062	1.21062e+06	5.30431e+06	5.17031e+06	522423	459853	793128	2.2769e+06	7.11359e+06	2.96751e+06	6.84225e+06	5.18974e+06	9.80126e+06	2.55243e+06	2.26345e+06	3.32819e+06	1.03163e+07	4.55458e+07	1.25926e+07	2.41567e+07	7.37181e+06	523418	1.37639e+06	9.12527e+06	1.26289e+06	2.17854e+06	8.66004e+06	1.68087e+06	2.1421e+06	3.6414e+06	1.86234e+06
tyr-pro	1.55855e+07	3.8889e+06	2.79855e+06	5.10872e+06	359675	386275	2.37436e+06	6.41091e+06	147651	2.18036e+06	3.13258e+06	9.38041e+06	4.54132e+06	2.38426e+06	5.88599e+06	3.84587e+06	1.20094e+07	3.6898e+06	4.28479e+06	5.50493e+06	8.96563e+06	2.69267e+07	1.06376e+07	7.44337e+06	1.61007e+06	230321	1.67286e+06	1.10813e+07	5.45359e+06	3.56566e+06	8.38302e+06	889649	229310	2.13252e+06	3.42933e+06
val-asn	2.83005e+07	4.76198e+06	2.43953e+06	1.74721e+07	784050	3.45965e+06	3.05685e+07	6.40065e+06	2.16409e+06	2.38425e+07	2.1326e+07	4.62097e+07	5.05379e+07	9.31368e+06	1.87933e+07	4.0637e+07	1.65177e+07	2.90624e+07	1.37447e+07	1.56754e+07	3.20995e+07	1.3781e+07	2.25282e+07	3.93378e+06	5.41123e+07	4.48203e+06	4.54614e+06	1.56465e+07	5.67914e+07	2.05002e+07	1.08829e+07	1.00421e+07	1.31522e+07	2.19013e+07	2.83108e+07
Val-pro	1.26326e+08	1.8209e+07	2.92701e+07	1.01903e+08	9.34068e+06	1.93922e+07	8.43908e+07	8.06332e+07	5.32029e+06	6.14631e+07	1.2184e+08	1.66968e+08	1.00927e+08	2.98423e+07	7.17905e+07	1.64765e+08	1.37508e+08	1.28607e+08	6.57256e+07	1.19271e+08	9.23287e+07	7.14837e+07	7.18493e+07	1.42673e+08	1.44355e+08	3.29011e+07	1.04762e+07	1.50954e+08	5.43677e+07	8.34951e+07	7.77218e+07	9.37293e+07	3.3187e+07	9.61741e+07	9.31924e+07
Valylvaline	6.60202e+06	4.63129e+06	3.40887e+06	1.90732e+07	966850	1.82164e+06	4.74967e+06	5.09737e+06	1.6076e+06	1.55819e+07	1.57993e+07	1.57164e+07	1.04425e+07	9.62751e+06	4.8423e+06	1.38005e+07	1.2298e+07	1.22845e+07	1.48951e+07	1.2631e+07	1.82711e+07	5.04824e+06	8.1605e+06	2.20057e+06	3.12857e+07	1.23972e+06	3.9969e+06	1.27937e+07	6.75339e+06	2.86759e+07	4.76441e+06	5.06466e+06	9.05091e+06	1.23173e+07	1.29284e+07
4-Methoxyaniline	4.17057e+06	908420	3.30567e+06	622237	281699	643090	1.01066e+06	632833	344827	344015	474267	479631	2.03406e+06	1.82385e+06	1.0232e+06	3.95251e+06	596385	1.57215e+06	500463	711194	1.25587e+06	1.2916e+06	4.82813e+06	734769	567816	480360	694805	574557	1.4649e+06	661878	660163	609479	917406	561996	429120
Saxitoxin	3.9466e+06	774407	122061	199923	96771.3	97938.9	205078	160462	116955	119987	155496	1.0204e+06	6.93283e+06	278413	251392	4.09575e+06	147722	251924	128064	157291	332906	252935	1.71945e+07	179046	1.32853e+06	109696	136832	136091	259098	667715	9.8952e+06	139117	119777	181726	426304
Indicaxanthin	1.48611e+06	2.97178e+06	1.43423e+06	1.02901e+06	227593	579227	779286	508011	122026	437818	561857	723875	1.18702e+06	442735	853812	1.33085e+06	850383	1.76803e+06	1.33261e+06	722531	1.69289e+06	742897	1.43414e+06	3.19075e+06	2.29799e+06	139352	138203	540966	511303	2.0288e+06	781650	802530	2.08638e+06	1.60386e+06	887229
4',7-Dihydroxyflavanone	114903	741460	2.03614e+06	369562	95939.6	532894	288649	225793	88973.1	98662.7	6.3641e+06	152218	116551	117422	839623	209748	132261	138346	814107	932805	128505	104790	183041	3.9003e+07	136324	84186.6	83950	433484	1.77999e+06	122123	105254	112333	302540	126263	103061
asparagusic acid	2.74817e+06	1.9456e+06	1.08425e+06	832305	366881	361531	2.90174e+06	9.8628e+06	376070	617811	1.14406e+06	4.01875e+06	3.90008e+06	409659	1.35267e+06	5.12243e+06	1.95426e+06	2.26436e+06	672769	3.25573e+06	2.04738e+06	457506	3.69971e+06	1.97481e+07	561981	371438	389852	2.9499e+06	2.88464e+06	643703	3.23595e+06	922258	1.03818e+06	746075	785426
2,4,5-Trimethoxybenzaldehyde	1.67255e+07	2.57315e+07	2.28926e+07	1.58447e+07	1.65446e+06	3.23676e+06	2.40293e+07	1.88539e+07	2.13781e+06	1.32596e+07	2.65093e+07	4.40752e+07	3.82885e+07	1.42179e+07	1.5129e+07	3.00589e+07	2.91911e+07	2.68632e+07	2.65704e+07	3.69774e+07	2.39343e+07	9.63717e+06	536282	4.22873e+07	3.02291e+07	2.49496e+06	5.44987e+06	1.31689e+07	3.12028e+07	7.97632e+07	1.91547e+07	1.52043e+07	1.85087e+07	1.59473e+07	1.14341e+07
Resacetophenone	4.08075e+06	4.30101e+06	1.85464e+06	3.94999e+06	805337	1.26787e+06	5.10831e+06	6.20205e+06	1.33635e+06	2.26843e+06	4.21922e+06	7.90717e+06	4.83813e+06	1.11468e+06	3.06981e+06	1.04511e+07	5.05834e+06	6.17411e+06	3.99418e+06	3.75157e+06	3.14319e+06	4.2267e+06	8.68872e+06	6.45957e+06	3.84735e+06	1.06747e+06	1.07384e+06	4.07519e+06	4.39825e+06	3.8883e+06	4.82165e+06	7.43833e+06	4.22673e+06	2.43163e+06	5.04702e+06
4-Methoxybenzaldehyde	1.22426e+06	2.09273e+06	1.55826e+06	1.54811e+06	727560	148878	2.57728e+06	732471	558656	441474	396305	1.58931e+06	778390	544620	1.4443e+06	561488	1.63384e+06	1.25918e+06	1.0469e+06	1.34173e+06	768591	1.65596e+06	3.48146e+06	2.02156e+06	1.77158e+06	530570	727362	366768	4.35424e+06	1.35613e+06	2.55736e+06	472102	1.13316e+06	409038	1.02536e+06
Methyl indole-3-acetate	7.25731e+06	928443	1.91109e+06	427751	365389	134854	1.8761e+07	1.97551e+07	398473	1.12097e+07	495718	1.92825e+06	425745	530871	1.45673e+06	7.36036e+06	821121	779347	586059	531223	983955	524792	192464	276046	3.39046e+06	974860	750976	9.02404e+06	412307	705170	2.86284e+07	722056	1.05684e+06	4.3944e+06	398230
Umbelliferone	7.52682e+06	1.60942e+06	606908	2.05338e+06	660318	1.51959e+06	1.07121e+07	1.58202e+06	1.07121e+06	948011	1.42712e+06	1.4643e+06	1.07848e+06	1.29738e+07	785824	1.70223e+06	1.83269e+06	1.72751e+06	1.16934e+06	768275	751676	1.87045e+06	1.84999e+07	3.47226e+06	1.66731e+07	769453	3.24178e+06	1.30365e+06	713728	9.27195e+06	723857	1.17737e+06	861470	1.62496e+06	630583
3-(3,4,5-trimethoxyphenyl)propanoic acid	1.45073e+07	6.56118e+06	4.3252e+06	1.54054e+06	2.35854e+06	972942	2.84174e+07	5.31476e+07	1.017e+06	1.45598e+07	1.25116e+07	1.24028e+07	6.89414e+06	2.98216e+06	2.39137e+06	8.46641e+06	3.1892e+06	914233	967155	931643	3.70221e+06	1.36392e+06	1.20752e+07	9.31348e+06	5.10324e+07	3.15475e+06	2.02932e+06	3.27615e+07	3.02274e+06	3.82632e+06	1.32041e+07	1.66804e+06	1.00037e+06	2.24307e+06	5.51552e+06
ARECOLINE	1.36548e+06	2.83685e+06	1.2278e+07	2.43609e+07	715285	528136	617859	907345	519241	806512	2.32319e+06	736223	677767	297715	8.20474e+06	1.37143e+07	755838	1.46722e+06	443458	699046	1.12664e+07	822640	1.06837e+06	1.05075e+06	679539	483950	579977	571357	726159	477788	2.66684e+07	537628	1.83536e+06	729336	742473
Euxanthone	168820	4.07677e+06	138484	569487	107561	337991	1.40097e+06	2.67741e+06	7.08024e+06	1.0428e+08	177757	233755	1.11254e+06	194785	4.97316e+06	3.98487e+06	216062	219323	149629	190792	197635	203577	151037	217232	220941	117665	129750	156766	223171	3.91719e+06	160438	157748	137408	416630	145886
trans-Anethole	8.65728e+06	9.41651e+06	4.60486e+06	1.2496e+07	559737	3.00585e+06	9.56583e+06	1.274e+07	473924	4.26961e+06	1.40099e+07	1.16379e+07	9.94556e+06	1.77592e+06	6.70486e+06	2.86475e+06	1.3025e+07	6.18498e+06	5.42687e+06	1.41669e+06	1.12067e+06	5.87345e+06	5.56629e+06	8.57617e+06	8.25987e+06	1.03346e+06	322948	1.05196e+07	1.1377e+07	5.34886e+06	1.13274e+07	1.20004e+06	1.08628e+06	7.2862e+06	5.53519e+06
Apiin	129977	3.7563e+06	120562	232221	87131.7	932228	170379	129281	104894	108755	145490	162427	166586	93401.2	150268	201260	1.07393e+06	184514	125295	148685	163287	2.96476e+06	120061	256515	446361	87430	97274.2	133274	129768	174221	135089	154610	112455	8.74549e+06	154453
2,4,6-Octatriyn-1-ol	1.24711e+08	1.24611e+08	1.00879e+08	8.45327e+07	1.04722e+07	1.1434e+07	8.39394e+07	9.82181e+07	4.4222e+06	3.91695e+07	7.8328e+07	7.48929e+07	5.99692e+07	1.86304e+07	4.30122e+07	7.15317e+07	1.26469e+08	9.2389e+07	6.04938e+07	1.11483e+08	3.982e+07	4.0086e+07	1.49043e+08	3.07301e+08	1.05013e+08	1.18248e+07	1.77513e+07	7.68818e+07	3.52098e+07	5.63416e+07	1.36028e+08	6.65205e+07	4.85351e+07	1.41618e+07	6.8296e+07
Isophorone	6.20188e+08	5.04451e+08	4.07448e+08	6.78899e+08	2.76927e+08	4.06164e+08	3.40321e+08	4.9002e+08	9.6917e+08	3.71598e+08	7.15854e+08	4.41817e+08	4.71321e+08	3.86282e+08	6.35568e+08	4.98101e+08	3.68082e+08	4.32899e+08	4.68706e+08	3.47895e+08	4.87992e+08	4.75669e+08	4.84353e+08	3.6709e+08	5.98143e+08	5.14508e+08	5.53631e+08	3.42385e+08	4.41413e+08	4.99097e+08	3.58261e+08	4.44159e+08	3.64016e+08	3.21424e+08	4.33558e+08
Ethyl acetate	2.77887e+08	2.1024e+08	1.64625e+08	3.09596e+08	1.1736e+08	2.0633e+08	1.82397e+08	2.30833e+08	4.37193e+08	1.56607e+08	2.68339e+08	1.79391e+08	1.82614e+08	1.52729e+08	2.34098e+08	1.13066e+08	7.47479e+07	1.44927e+08	1.93076e+08	1.35691e+08	1.71535e+08	1.99513e+08	1.78875e+08	1.7984e+08	2.16316e+08	2.67255e+08	2.18571e+08	1.20582e+08	1.56178e+08	2.10662e+08	1.63109e+08	2.42718e+08	3.93057e+07	1.03366e+08	1.69394e+08
Ichthyotherol	2.80352e+06	2.10171e+06	885627	6.26792e+06	603896	1.04851e+06	924150	2.3436e+06	1.24384e+06	808227	1.21531e+06	1.7735e+06	2.00715e+07	715456	4.59756e+06	1.44193e+07	3.22787e+06	2.08251e+06	957218	980988	5.00487e+06	4.47351e+06	5.6851e+06	1.25889e+06	1.03977e+06	894923	879587	1.31932e+07	2.7618e+06	1.0518e+06	2.22337e+06	1.53459e+07	729758	691567	999648
Cyclohexylamine	928706	759703	779083	480991	969555	1.06477e+06	1.16558e+06	765508	1.316e+06	1.32004e+06	1.99048e+06	954416	3.38779e+07	798795	1.38364e+06	1.71992e+06	1.59587e+06	3.0429e+06	2.16909e+06	1.64358e+06	7.24393e+07	1.3431e+06	1.30871e+06	755905	1.42763e+06	1.5111e+06	422781	3.41405e+06	1.67102e+06	1.78109e+06	721818	1.15208e+06	2.15733e+06	859953	538325
Asarone	1.40221e+06	1.61369e+07	2.71662e+06	3.48979e+06	878529	1.58572e+06	2.50385e+06	3.63566e+06	1.71305e+06	1.96956e+06	3.54355e+06	3.94723e+06	5.15996e+06	923760	1.9433e+06	1.39677e+07	2.72723e+06	3.11521e+06	1.2941e+06	1.48153e+06	3.5699e+06	3.42344e+06	7.229e+06	2.434e+06	2.85739e+06	1.26601e+06	1.58293e+06	1.3663e+07	3.2964e+06	2.12731e+06	1.53759e+06	1.08029e+07	1.22687e+06	1.37226e+06	1.3156e+06
Benzylideneacetone	529021	3.85017e+06	988447	1.31445e+06	656065	479403	1.32386e+06	624521	441175	225680	656948	674267	1.51459e+06	166979	418206	982283	899661	335874	370411	887780	539658	285765	1.08613e+06	2.96192e+06	1.19456e+07	348850	366910	568915	1.10277e+06	880460	323194	562057	440186	221795	562859
3,4,5-Trimethoxyphenyl acetate	7.3774e+06	1.35361e+07	4.39067e+06	3.04254e+06	534804	2.32059e+06	1.11334e+07	1.77944e+07	1.26305e+06	1.68359e+07	1.61529e+07	4.24107e+06	4.75351e+06	2.21699e+06	2.27384e+06	1.77887e+07	8.81159e+06	1.58132e+07	1.95991e+07	1.70088e+07	1.75863e+07	4.9242e+06	7.71704e+06	1.30776e+07	3.3185e+07	1.43711e+06	2.99662e+06	9.45304e+06	2.31874e+06	2.25658e+07	2.01153e+06	4.06891e+06	1.38985e+07	1.21507e+07	5.47564e+06
Ethyl methylphenylglycidate	409815	3.14706e+06	696802	5.70398e+06	280021	475853	867317	5.33241e+06	273607	628630	1.14412e+06	1.34063e+06	650438	346164	1.59315e+06	726813	722313	912564	1.00544e+06	1.30769e+06	533928	455007	625595	7.12032e+06	6.07608e+07	417753	588032	848888	475952	721350	572199	1.06722e+06	319878	989777	509668
Zearalenone	2.91398e+06	7.58957e+06	4.41866e+06	7.33912e+06	174216	449528	1.38059e+06	1.19589e+06	184462	3.11765e+06	7.88225e+06	6.51672e+06	5.66283e+06	814846	4.60048e+06	1.05075e+07	1.24865e+07	3.08252e+07	7.72662e+06	6.40597e+06	7.18449e+06	4.3508e+06	1.00234e+07	8.67464e+06	1.5815e+07	601990	205122	2.25693e+06	4.3518e+06	1.54056e+07	1.40765e+06	8.94511e+06	6.42426e+06	4.87172e+06	5.75033e+06
Tridemorph	1.37601e+08	7.51634e+07	1.18262e+08	1.09005e+08	1.25989e+08	7.73214e+07	9.08002e+07	8.41013e+07	9.5281e+06	1.23664e+08	2.84584e+07	6.01128e+06	1.52162e+08	7.81102e+07	1.38994e+08	5.74653e+07	9.60086e+07	1.20743e+08	1.06191e+08	9.92339e+07	7.85792e+07	1.31756e+08	8.41023e+07	5.34371e+07	8.68081e+07	8.59885e+07	1.37389e+07	7.03772e+07	9.34549e+07	8.61365e+07	8.11511e+07	8.42275e+07	8.70931e+07	8.01214e+07	1.05444e+08
gamma-Glutamyl-S-methylcysteine	7.89608e+06	605140	276535	739106	368841	781984	506860	2.14178e+06	266087	524438	1.39536e+06	1.63543e+06	3.11059e+06	384217	1.63698e+06	5.13986e+06	6.01743e+06	1.5067e+07	1.93814e+06	2.21205e+06	3.79595e+06	1.68371e+06	1.66338e+06	1.80995e+06	7.37086e+06	259834	257242	3.16719e+06	1.25338e+06	3.593e+06	1.41957e+06	3.09079e+06	1.61932e+06	3.69524e+06	3.6844e+06
Vanillyl alcohol	1.00893e+06	988839	144460	156926	148880	458656	519281	653964	384330	137850	6.63892e+06	213172	1.30398e+06	3.46472e+06	1.03552e+06	205254	303280	937540	6.99031e+06	8.63048e+06	2.77908e+06	2.0567e+06	376552	1.20425e+06	677839	82308.7	413225	1.01643e+07	252604	1.2471e+07	428964	638274	674272	1.22063e+06	231792
vanilloloside	3.35629e+06	1.65917e+06	983984	3.55103e+06	162848	332388	2.90624e+06	1.15855e+06	289048	1.28221e+06	2.38361e+06	2.83912e+06	2.7966e+06	572798	2.43545e+06	4.30416e+06	3.43515e+06	4.26261e+06	3.0978e+06	3.81916e+06	2.88331e+06	1.09885e+06	5.26118e+06	4.23013e+06	3.63807e+06	175421	416360	3.60287e+06	1.10296e+06	4.03513e+06	1.36458e+06	2.88666e+06	3.23309e+06	1.13678e+06	1.57304e+06
4-Ethylbenzaldehyde	6.40753e+06	9.86157e+06	3.8622e+06	1.27122e+07	743521	675406	6.95289e+06	3.56084e+06	1.27398e+06	6.0385e+06	6.71746e+06	1.88691e+06	1.19315e+06	1.01304e+06	9.05725e+06	1.88816e+07	1.48179e+07	7.2772e+06	1.00194e+07	1.52617e+07	2.85768e+06	833287	1.02925e+07	1.08874e+07	6.15165e+06	800030	1.23538e+06	1.02723e+07	1.99634e+06	8.73953e+06	6.09876e+06	5.93528e+06	8.34063e+06	3.1984e+06	1.53675e+06
N-Acetyl-L-histidine	4.16712e+07	182693	932501	1.46006e+06	268269	2.59688e+06	6.73799e+06	857898	531316	1.37012e+06	412040	1.90848e+06	1.72437e+06	159886	1.6138e+07	4.1351e+06	222568	192237	180118	209303	2.07317e+06	188665	9.40575e+06	227265	1.30514e+06	802625	1.13526e+07	180675	1.05506e+06	4.15311e+06	7.73271e+06	333657	161385	6.95201e+06	7.97416e+06
bisphenol A	246896	304331	194159	278433	151616	176622	765502	226052	295814	225921	796773	215703	485595	191079	386888	656206	425662	285957	7.87171e+06	1.08952e+07	283064	640159	227706	221751	254769	247176	227871	209421	229216	261087	192048	604661	193289	727652	173189
2,4-Dimethylbenzaldehyde	6.0309e+06	2.2078e+06	1.97928e+06	1.95806e+06	8.70869e+06	2.65271e+06	4.93711e+06	3.39995e+06	3.15518e+06	5.30992e+06	2.94102e+06	3.27236e+06	5.21404e+06	4.40265e+06	4.34745e+06	1.55869e+06	2.20222e+06	2.17671e+06	2.87794e+06	2.66801e+06	2.15807e+06	2.4069e+06	2.15336e+06	1.38988e+06	3.1285e+06	4.39102e+06	4.52128e+06	5.05845e+06	1.73141e+06	6.25902e+06	3.46372e+06	3.09314e+06	4.7316e+06	2.92499e+06	3.89733e+06
Hexylamine	253986	236339	218905	288997	353998	339178	485268	317200	272385	398454	392320	252967	457494	154419	324967	275595	314545	7.94736e+06	244096	375097	427924	261222	138674	308987	276696	340559	173530	211174	1.05095e+07	1.32615e+06	221378	257534	708209	318566	379439
(4-Ethoxyphenyl)urea	6.77196e+06	2.05425e+07	1.0431e+06	3.39091e+06	1.19212e+06	366029	1.61914e+06	1.89396e+06	1.0186e+06	1.57042e+06	1.77651e+06	5.4356e+06	3.48279e+06	1.06612e+06	3.43697e+06	4.88476e+06	2.67814e+06	3.71621e+06	1.66507e+06	2.13922e+06	4.24546e+06	6.02283e+06	4.51956e+06	1.70907e+07	1.90611e+06	506153	380705	3.33753e+06	1.89085e+06	2.45465e+06	4.99525e+06	2.09983e+06	1.37953e+06	1.57338e+06	1.87349e+06
Hexylresorcinol	528581	1.20093e+07	1.86361e+06	1.14645e+06	1.11289e+06	908064	1.23032e+06	6.32591e+06	1.1312e+06	297710	394201	1.45247e+06	932340	973594	568121	2.10547e+06	663591	1.15365e+06	675565	574159	830704	643494	786244	5.03279e+06	410990	1.11934e+06	654975	4.15408e+06	423467	835893	1.01404e+06	814529	1.18282e+06	609350	323031
4'-Methoxyacetophenone	1.37863e+07	1.13386e+07	5.47848e+06	2.56942e+07	2.76787e+06	1.11868e+07	1.98739e+07	1.70887e+07	2.58585e+06	1.66089e+07	2.92168e+07	4.74137e+07	4.0712e+07	6.5249e+06	5.45044e+07	4.42387e+07	3.10543e+07	8.10749e+07	7.31826e+06	1.49302e+07	1.40555e+07	7.33491e+06	991631	7.35213e+06	2.62651e+07	2.56469e+07	7.9222e+06	2.46268e+07	2.75465e+07	3.76685e+07	2.38434e+07	6.23721e+07	9.26229e+06	4.78219e+06	1.53616e+07
Ethylparaben	1.97874e+06	2.03449e+06	706240	3.94489e+06	589076	1.08724e+06	649264	1.34402e+06	474048	2.20714e+06	4.24557e+06	704837	1.02671e+06	568408	294981	5.54459e+06	5.07335e+06	6.70272e+06	2.6168e+06	3.92641e+06	1.21599e+07	3.00138e+06	1.5151e+06	1.60526e+07	4.45673e+06	464301	760285	1.42724e+06	1.84006e+06	5.61291e+06	1.26381e+06	2.8596e+06	1.94068e+06	9.0099e+06	305209
4-Methoxycinnamaldehyde	1.29104e+06	908442	1.83782e+06	2.06602e+06	143737	826700	1.6034e+06	3.04471e+06	348634	896174	1.7945e+06	1.04267e+06	2.91172e+07	669660	1.43696e+06	1.83548e+06	770804	837566	1.90365e+06	1.24258e+06	1.47979e+06	609566	1.31006e+06	940648	464969	173576	456186	4.36081e+06	1.4296e+06	821094	2.20191e+06	526618	763690	603651	814928
2-Aminoacetophenone	2.44204e+06	1.1425e+07	8.23813e+06	1.8284e+06	1.1086e+06	1.65002e+06	2.11233e+06	4.91277e+06	792866	1.84524e+06	5.23695e+06	3.85123e+06	2.19528e+06	895571	1.14712e+06	1.94398e+06	3.57622e+06	2.80674e+06	7.04559e+06	5.59804e+06	2.27033e+06	4.87245e+06	2.85994e+06	1.52389e+07	5.68379e+06	1.78071e+06	1.65745e+06	3.39459e+06	3.71715e+06	1.43401e+06	1.71949e+07	1.81393e+06	3.3094e+06	808602	9.90204e+06
3-Ketocarbofuran	665660	911285	319853	4.66118e+06	65557.4	91330.6	1.30432e+07	4.0241e+06	75996	1.46581e+06	1.5015e+06	2.91475e+06	1.39921e+06	249705	1.31319e+06	1.83603e+06	877993	630125	2.72108e+06	1.89605e+06	639167	643872	930950	1.64598e+06	4.65181e+06	267038	254864	1.22914e+06	2.32951e+06	1.35882e+06	2.05188e+06	332207	1.24215e+06	1.85145e+06	152094
Coumarone	5.82745e+06	2.31231e+06	1.19258e+06	2.6254e+06	360766	530868	2.41307e+06	3.14422e+06	703461	1.69321e+06	2.88387e+06	1.63877e+06	2.72386e+06	588552	2.68152e+07	2.04094e+07	2.32418e+06	5.41888e+06	4.41904e+06	843003	2.52124e+06	779055	479531	1.78174e+06	1.8525e+06	499160	1.00043e+06	3.06194e+06	1.71364e+06	1.69193e+06	1.04138e+07	1.51347e+06	1.01704e+06	2.28523e+06	1.82998e+06
Benzothiazole	1.45636e+07	1.0062e+07	1.2904e+07	2.11713e+07	1.05551e+07	1.45851e+07	1.34538e+07	1.62262e+07	2.85801e+07	1.30922e+07	2.27706e+07	1.82838e+07	1.34732e+07	1.28543e+07	1.82965e+07	9.242e+06	1.25881e+07	1.03509e+07	1.31358e+07	1.14376e+07	9.31753e+06	1.55388e+07	1.14033e+07	1.37031e+07	1.48437e+07	2.01081e+07	1.50496e+07	1.42484e+07	7.79887e+06	1.29077e+07	1.34227e+07	1.36022e+07	1.15573e+07	8.24517e+06	7.96444e+06
2-sec-Butyl-3-methoxypyrazine	1.03618e+06	8.38381e+06	422143	187315	132134	135108	437218	175772	139759	151929	278540	196142	450807	143370	1.20274e+06	1.24109e+06	186166	297759	217118	214597	746294	1.34187e+06	2.04998e+06	1.20864e+07	369828	201842	195889	306872	167830	214214	1.03318e+06	299810	156456	474293	173573
Chromone	2.8595e+06	930970	264663	543381	197198	465834	1.06458e+07	3.82487e+06	552330	1.52265e+06	6.92387e+06	1.82798e+06	772711	576973	1.12378e+06	998345	766949	695862	4.25842e+06	3.37629e+06	1.34213e+06	2.18013e+06	2.06909e+06	2.37703e+06	1.62896e+06	176598	375225	3.09983e+06	471295	909012	3.20147e+06	321433	1.34022e+06	3.91053e+06	1.43946e+06
4-Methyl-5-thiazoleethanol	278595	824952	798855	367814	1.74283e+06	194436	3.67988e+06	3.62472e+08	4.87269e+06	312100	1.66965e+06	869326	1.67772e+06	187174	7.3616e+07	5.50152e+07	433800	6.21229e+06	236742	2.17302e+06	1.19159e+06	825086	319486	630001	728258	182356	195980	967343	1.6108e+06	2.15713e+06	1.83505e+06	2.93383e+06	224735	2.06952e+06	757249
6-Methylquinoline	1.96753e+07	3.22267e+07	1.21702e+07	1.38197e+07	404587	2.98429e+06	3.97654e+06	5.31826e+06	1.41234e+06	2.13434e+07	3.19101e+07	1.41842e+07	1.18682e+07	3.01485e+06	1.01875e+07	3.04241e+07	3.59475e+07	3.63011e+07	3.79122e+07	4.43434e+07	6.57754e+06	5.03992e+06	3.06665e+07	6.45115e+07	7.83174e+06	1.38266e+06	2.27451e+06	1.15356e+07	5.88723e+06	3.18718e+07	1.29124e+07	1.72444e+07	3.32655e+07	1.21266e+06	1.10934e+07
3-Thiotolene	396955	433345	182758	226912	126023	108563	193516	3.26448e+07	468826	148214	248110	345394	231554	130580	2.05282e+06	7.01258e+06	194436	188664	221707	233974	257280	191691	227400	275034	203207	112647	189883	295787	170921	210201	220274	135492	198115	621068	196245
MOLLICELLIN B	322992	2.25254e+06	234180	347895	133383	168909	221665	401404	242772	896491	1.07119e+07	786494	871194	914740	5.34445e+06	833842	222801	505873	185610	175519	2.4904e+06	444611	540078	220828	293389	160168	166842	752091	1.4629e+06	200251	292680	900240	168066	177869	1.20819e+06
Benzyl butyrate	1.70015e+06	2.30849e+06	957782	3.35983e+06	449870	374738	1.62764e+06	975806	538029	787784	799677	2.319e+06	1.76367e+06	647575	1.02947e+06	945238	768842	975529	851674	1.19425e+06	1.26844e+06	738704	1.42421e+06	1.53932e+06	3.20089e+07	678467	443840	1.7393e+06	1.97826e+06	1.02693e+06	1.39829e+06	1.46579e+06	412594	8.58449e+06	691447
Fusarochromanone	1.70734e+06	1.89944e+06	1.10107e+06	2.4813e+06	231832	365441	2.095e+06	1.61637e+06	360707	998740	2.05972e+06	2.73598e+06	1.93697e+06	537892	1.34567e+06	2.5935e+06	1.97083e+06	2.74673e+06	2.32965e+06	3.15457e+06	2.37099e+06	1.21366e+06	2.14357e+06	1.94813e+06	2.01145e+06	412192	531045	1.30513e+06	1.40824e+06	1.99986e+06	1.66484e+06	1.30208e+06	1.83164e+06	1.28473e+06	1.92007e+06
(E,Z,Z)-2,4,7-Tridecatrienal	2.34472e+06	3.10757e+06	2.11787e+06	3.80379e+06	355289	530093	2.73506e+07	3.76126e+07	882695	725328	1.18503e+06	2.06561e+06	1.63388e+06	761986	2.96865e+06	3.43181e+06	716839	2.40488e+06	537204	619290	2.03987e+06	615162	847647	656193	564471	559549	602285	564569	1.37203e+06	1.11101e+06	1.04738e+06	2.06541e+06	762017	811501	1.00272e+06
Linamarin	1.71453e+06	3.06693e+06	1.79976e+06	6.11521e+06	486810	780503	2.79689e+06	1.21154e+06	800445	1.26098e+06	2.74152e+06	1.61564e+06	1.56055e+06	212679	874234	6.48104e+06	3.47225e+06	2.18031e+06	1.45974e+06	1.4246e+06	4.04483e+06	2.31221e+06	3.12521e+06	2.76344e+06	5.16142e+06	197384	596393	1.12375e+06	1.69068e+06	1.95335e+06	1.17921e+06	2.13781e+06	789346	665041	695742
1-Vinyl-2-pyrrolidone	4.64429e+06	1.51418e+07	1.26296e+07	1.59763e+06	2.02002e+06	2.06158e+06	3.8843e+06	5.59268e+06	1.80548e+06	2.46066e+06	5.83058e+06	1.25517e+07	6.02151e+06	853001	3.38541e+06	4.14883e+06	9.44287e+06	5.6459e+06	8.35955e+06	9.93961e+06	2.09346e+06	9.53305e+06	6.17746e+06	2.13162e+07	6.96429e+06	2.697e+06	1.24547e+06	4.80216e+06	6.11011e+06	3.29453e+06	5.00679e+06	4.0114e+06	5.66607e+06	1.3448e+06	7.94268e+06
Acetophenone	3.05927e+08	4.71091e+07	2.31379e+07	2.61506e+07	937167	4.93952e+06	7.36509e+07	3.87396e+07	9.33234e+06	3.41408e+07	5.67977e+07	3.3153e+07	3.01309e+07	4.33847e+06	1.69412e+07	4.8496e+07	6.63938e+07	5.57067e+07	6.07883e+07	8.26432e+07	4.09361e+07	1.34323e+07	1.51479e+08	7.23775e+07	8.54315e+06	1.57209e+06	4.63341e+06	4.79428e+07	1.88397e+07	5.31997e+07	5.13889e+07	3.87536e+07	3.70231e+07	3.69448e+06	3.29468e+07
vinyl sulfide	646706	1.63139e+06	470220	1.28067e+06	179323	260372	616045	2.38224e+07	627468	221010	729842	2.15266e+06	827051	236615	3.08277e+06	4.053e+06	1.13347e+06	1.22126e+06	446228	442540	381370	534195	755815	1.96896e+06	1.15651e+06	187643	208536	419939	1.3928e+06	1.1013e+06	360030	613453	269873	585351	467202
Vicine	116497	130266	105562	108929	211347	1.05977e+06	112608	102411	94900.9	102360	108940	114854	110701	90133.2	109039	155684	211077	174864	161923	155194	1.39299e+06	99659.1	5.18947e+06	179246	101808	306794	117550	106661	131536	162967	109516	5.33841e+06	136130	125765	1.64364e+07
Stearamide	1.74943e+09	1.13276e+09	1.59667e+09	1.69148e+09	1.62736e+09	1.0206e+09	1.36767e+09	1.30741e+09	1.64768e+08	1.91242e+09	5.52171e+08	1.28624e+08	1.83324e+09	1.03297e+09	2.26185e+09	7.59891e+08	1.49281e+09	2.23317e+09	1.49264e+09	1.23278e+09	1.1226e+09	2.08719e+09	1.57705e+09	9.65331e+08	1.44719e+09	1.08134e+09	3.92227e+08	1.13526e+09	1.4473e+09	1.28607e+09	1.10906e+09	1.28638e+09	1.42722e+09	1.39774e+09	1.54343e+09
7-hydroxy-6-methoxy-2H-chromen-2-one	1.5771e+06	7.51416e+06	3.03063e+06	3.40067e+06	468936	7.9152e+06	9.10598e+06	1.96322e+07	325706	1.29328e+06	1.95137e+06	2.27724e+06	9.17741e+06	562520	7.2131e+06	4.66124e+06	1.55192e+06	7.76284e+06	676738	995264	4.01256e+06	1.69021e+06	578574	540372	935693	326230	678898	3.30222e+06	1.9152e+06	1.16465e+06	1.55487e+06	1.41788e+06	861594	6.48428e+06	1.22516e+06
ANDROSTENONE	6.3638e+06	2.47809e+06	709881	3.66836e+06	444736	1.33297e+06	1.40587e+06	1.00541e+06	672862	1.15972e+06	3.38931e+06	1.79131e+06	822518	773714	2.01287e+06	6.60598e+06	1.80552e+06	3.21166e+06	1.41068e+06	2.5922e+06	3.24996e+06	2.96271e+06	1.75498e+06	2.34173e+06	3.26791e+06	667221	514256	1.08634e+06	1.25226e+06	5.12066e+06	2.38491e+06	679614	1.04113e+06	5.93546e+06	6.37925e+06
Sedanolide	1.13981e+07	5.38271e+06	3.97198e+06	3.28897e+06	954132	1.97484e+06	1.27669e+07	6.68948e+06	1.39943e+06	871450	2.04633e+06	1.05461e+07	2.87031e+07	1.56581e+07	1.53514e+07	3.25948e+07	3.89844e+07	9.18491e+06	2.00826e+06	2.52685e+06	2.32409e+07	7.61425e+07	1.63854e+07	4.86315e+06	9.52868e+06	3.91175e+06	2.31984e+06	1.9153e+07	1.44716e+07	1.97067e+07	2.02958e+07	1.75742e+07	1.43609e+06	8.84749e+06	2.18557e+06
Massoia lactone	8.06102e+06	4.53358e+06	1.64619e+06	3.46255e+06	603874	3.51832e+06	3.48661e+06	7.93562e+07	1.46432e+06	779279	3.43341e+06	6.35155e+06	1.78641e+07	7.79273e+06	1.55969e+07	2.96203e+07	2.16659e+07	3.4596e+06	2.76599e+06	7.9882e+06	7.72074e+06	4.07975e+07	1.97546e+07	3.31111e+06	7.20174e+06	2.30357e+06	1.14649e+06	1.05222e+07	7.34004e+06	1.6035e+07	1.36314e+07	1.4781e+07	2.23974e+06	1.17556e+07	2.56548e+06
Jasmone	2.19361e+06	1.81828e+07	936684	2.81869e+06	430663	896656	3.22995e+06	3.19038e+06	569521	514507	1.88861e+06	1.71272e+06	2.74637e+06	855109	1.34166e+06	3.50817e+06	1.58318e+06	1.94139e+06	1.1486e+06	1.31756e+06	5.46318e+06	1.81382e+06	2.39369e+06	3.22274e+06	2.11165e+06	425909	1.0343e+06	1.86365e+06	1.1766e+06	1.18407e+06	1.38497e+06	3.64993e+06	641538	3.05183e+06	1.20441e+06
Carvone	2.98111e+06	2.48161e+06	961865	1.04234e+06	851918	922873	2.80918e+06	2.89306e+06	1.10139e+06	1.96313e+06	726247	1.02493e+06	2.48783e+06	176663	1.86759e+06	1.23626e+06	2.10627e+06	1.37925e+06	1.12829e+06	1.21959e+06	2.29024e+06	363705	2.56773e+06	6.62326e+06	1.72997e+06	1.21451e+06	374083	806449	414881	328178	2.28811e+06	2.88255e+06	206857	1.58934e+06	1.59569e+06
Traumatin	396867	559565	362473	889067	228311	164944	508195	502728	325959	482222	428006	1.9989e+06	2.9954e+06	315443	556625	2.74959e+06	3.22658e+06	1.12653e+06	480760	507649	2.88871e+06	2.93866e+07	1.01773e+06	836003	1.02738e+06	267231	493522	1.04279e+06	2.17012e+06	4.60682e+06	655984	2.23998e+06	502912	786294	947407
6-methoxymellein	96423.1	239617	78305.5	96215.1	82178.8	80229	107712	2.21455e+07	56437.9	78120.1	103869	242529	164621	58688.4	1.00279e+07	5.58404e+06	100411	100417	86242.7	113755	319865	178225	174377	118627	79011.8	278364	128136	267421	79802.5	89223.6	97958.9	98102.1	81355.2	124625	111332
Baicalin	183286	222319	160925	176121	126708	139587	340781	6.77708e+07	153802	154740	204548	234399	187443	139817	177401	231260	209822	240972	160950	190133	197447	171474	180930	245140	231701	139542	147422	186354	184630	199623	185593	224191	163713	211682	170070
Ricinine	9.32369e+06	1.86718e+07	8.12721e+06	1.01472e+07	794947	1.02365e+06	8.37498e+06	4.71364e+06	1.26785e+06	3.56289e+06	1.34783e+07	6.0689e+06	6.34073e+06	1.87592e+06	3.74462e+06	1.03652e+07	1.66891e+07	2.1465e+07	6.13079e+06	8.22767e+06	4.04215e+06	5.73178e+06	1.67261e+07	2.73069e+07	8.41885e+06	1.49027e+06	1.34435e+06	1.05557e+07	4.70587e+06	1.25052e+07	7.16167e+06	9.76285e+06	5.21432e+06	3.47318e+06	7.79385e+06
N-feruloylglycine	1.87889e+07	6.10717e+06	5.26885e+06	6.44478e+06	287181	1.17997e+07	7.57922e+07	7.98716e+07	235280	4.21005e+06	7.04065e+07	5.33056e+06	1.4626e+07	2.2088e+06	2.06242e+06	2.73004e+06	2.38036e+07	2.46897e+07	1.33502e+07	2.02542e+07	1.20277e+07	2.60415e+07	4.6432e+07	5.16756e+06	3.08197e+07	1.12187e+06	2.02373e+06	2.90731e+07	1.60074e+06	3.85049e+06	3.82451e+06	4.30223e+06	1.2735e+07	5.95595e+07	1.38143e+07
paracetamol sulfate	690311	922297	453125	600627	315995	353834	596768	678659	418291	393725	698405	586846	528252	356364	448799	981596	600038	603163	729698	648044	544396	419411	533772	657466	543731	378077	367472	533113	518672	582492	547853	570884	392278	6.62204e+08	412502
p-Xylene	2.73944e+06	2.96592e+06	2.93434e+06	1.65654e+06	4.43411e+06	1.4092e+06	1.71006e+06	3.43984e+06	1.38247e+06	3.79985e+06	1.08992e+06	1.35018e+06	4.47716e+06	1.50819e+06	2.26717e+06	2.78391e+06	1.99924e+06	2.08064e+06	1.74479e+06	2.7026e+06	2.68457e+06	2.84894e+06	2.24181e+06	1.61076e+06	3.78991e+06	1.38003e+06	2.08676e+06	1.97817e+06	6.84408e+06	8.64392e+06	1.17805e+06	1.8842e+06	4.09505e+06	2.42557e+06	2.84428e+06
cis-4-Hydroxy-D-proline	5.87556e+06	3.03832e+06	4.14696e+06	7.73282e+06	6.51098e+06	5.92847e+06	2.1714e+07	3.15521e+06	9.26295e+06	2.77955e+06	4.0258e+06	4.58821e+06	6.07052e+06	1.74055e+06	5.8445e+06	5.6402e+06	3.9004e+06	3.87692e+06	5.23468e+06	5.67337e+06	3.7862e+06	7.60287e+06	5.23161e+06	6.78341e+06	8.68506e+06	3.39926e+06	2.05951e+06	6.7735e+06	4.96607e+06	3.4254e+06	9.41432e+06	4.64257e+06	3.98281e+06	2.83527e+06	4.70137e+06
epsilon-Caprolactone	1.79537e+07	2.58841e+07	1.85772e+07	3.12242e+07	964618	1.36075e+06	1.15424e+07	8.58372e+06	2.26622e+06	4.79669e+06	1.38609e+07	2.54584e+07	1.31381e+07	909026	1.92665e+07	4.53567e+07	1.76076e+07	1.7399e+07	9.36845e+06	8.32023e+06	1.15288e+07	6.6744e+06	1.94504e+07	3.47606e+07	1.51401e+07	935760	2.24572e+06	5.87373e+06	1.50193e+07	1.29064e+07	8.00615e+06	6.59788e+06	6.49382e+06	4.03018e+06	8.46366e+06
DL-Glutamic acid	2.44359e+07	6.5054e+07	1.71005e+07	1.91918e+07	2.23246e+06	1.94717e+06	8.72173e+06	2.17273e+07	1.35297e+06	1.54643e+07	2.54686e+07	2.69513e+07	3.36812e+06	580765	1.63851e+07	2.41872e+07	3.20828e+07	2.80003e+07	1.2962e+07	1.86356e+07	2.23186e+07	1.43134e+07	9.57185e+06	7.27039e+07	2.81479e+07	1.11251e+06	922334	7.34014e+06	6.86593e+06	3.83452e+07	3.94371e+06	5.87858e+06	5.76477e+06	2.56662e+07	3.90114e+06
4-Hydroxytamoxifen	905387	2.67854e+06	381514	2.99794e+06	176003	207247	669023	736179	365827	616412	1.02277e+06	1.77305e+06	1.27957e+06	274650	306416	1.19786e+06	1.02858e+06	357456	261275	468462	2.12001e+06	1.27305e+06	958652	1.61039e+06	801615	277720	250946	3.04537e+06	1.67952e+06	1.76672e+06	310161	1.024e+06	204464	2.40502e+06	353759
Dihydromorphine	2.1084e+07	233744	159640	194415	153010	155613	6.89449e+06	194430	169382	165165	168640	1.0138e+06	453261	161044	186519	196083	174401	190260	182082	177787	181787	189636	1.73708e+07	6.91492e+07	1.47425e+06	163566	168307	176053	1.29819e+06	1.98882e+06	170101	174846	171526	173567	164535
N-Acetyl-5-aminosalicylic acid	3.44435e+06	1.9962e+07	2.90321e+06	3.34248e+06	7.34974e+06	1.60766e+06	3.63736e+07	4.73657e+06	1.39686e+06	1.93043e+06	3.97878e+06	3.13691e+06	3.77004e+06	1.12939e+06	5.62802e+06	5.59362e+06	2.70726e+06	5.15403e+06	2.28176e+06	2.69349e+06	2.98524e+08	4.43773e+06	3.1425e+06	6.04233e+06	3.43798e+06	1.8887e+06	1.64731e+06	3.55497e+06	2.8305e+06	2.72815e+06	7.43837e+06	2.84951e+06	3.45614e+06	5.94217e+08	3.82444e+06
2-Oxindole	9.49602e+06	7.52254e+06	1.19624e+07	2.64905e+07	1.80557e+06	3.30971e+06	3.39174e+07	3.13851e+07	1.47949e+06	9.85642e+06	2.0509e+07	1.20113e+07	8.53033e+06	1.5283e+06	3.86897e+07	4.12422e+07	2.8631e+07	8.31494e+07	5.24725e+06	9.69199e+06	3.25142e+07	3.46801e+06	5.70649e+06	6.36332e+06	1.35171e+07	2.21989e+06	2.63701e+06	3.2962e+07	2.64978e+07	1.51757e+07	1.37606e+07	2.16053e+07	1.17444e+07	2.69588e+06	6.78469e+06
Methylhippuric acid	2.76352e+07	107924	85054.1	94379.2	61622.6	476484	1.72373e+07	3.1332e+06	7.08872e+06	77077.8	108608	3.58875e+07	3.95615e+07	70395.2	921728	401878	102002	119624	107899	112263	5.92084e+06	2.4669e+07	4.03657e+07	111136	1.76635e+06	63545	2.54537e+07	3.40382e+07	2.50494e+07	551491	84757.9	87821	75829.9	1.00947e+08	81438
N-Propionylmethionine	2.11553e+06	3.09885e+06	1.47903e+06	2.30643e+06	341550	1.43673e+06	1.89045e+06	1.29657e+06	598922	772295	1.15795e+06	7.83565e+06	4.63728e+06	393337	2.6769e+06	2.766e+06	2.13455e+06	2.77997e+06	849976	1.04946e+06	774721	1.43722e+06	2.74192e+06	5.09829e+06	3.00627e+06	882512	820761	995547	5.7437e+06	1.65054e+06	1.29477e+06	1.25877e+06	911194	664016	2.50402e+06
salicyluric beta-D-glucuronide	3.07803e+06	1.58866e+06	965314	5.87479e+06	1.50515e+06	794604	7.7476e+06	2.22719e+06	1.64867e+06	1.1578e+06	1.10399e+07	1.02593e+06	1.61376e+06	4.86911e+06	1.21733e+06	1.77951e+06	1.14684e+06	4.20511e+06	8.54772e+06	1.05111e+07	2.14277e+07	2.05085e+06	3.44697e+06	1.26919e+06	1.15933e+06	651698	2.57798e+06	1.48862e+07	1.04875e+06	1.34667e+07	1.0406e+06	1.43271e+06	1.34672e+06	5.79454e+07	1.65165e+06
L-gamma-Glutamyl-L-leucine	9.43459e+06	4.48285e+07	2.93193e+07	4.89353e+07	5.18795e+06	4.87677e+06	9.33841e+06	3.3733e+07	315813	6.21807e+06	1.20907e+07	3.34401e+07	2.25781e+07	5.74679e+06	7.81775e+06	1.63493e+07	2.32495e+07	9.04236e+06	3.31886e+07	3.00291e+07	2.35383e+07	2.44066e+07	8.15595e+06	1.13868e+08	4.2217e+07	4.79795e+06	1.09552e+06	2.45998e+07	1.70844e+07	1.45439e+07	4.60052e+07	7.45356e+06	2.17687e+07	3.02254e+06	4.05517e+07
pro-phe	2.97958e+07	4.72533e+07	1.75374e+07	2.65725e+07	1.32618e+06	2.92733e+06	1.60142e+07	2.10443e+07	2.1309e+06	1.04166e+07	4.08321e+07	3.71023e+07	2.50001e+07	6.471e+06	2.35134e+07	5.28231e+07	5.88316e+07	4.58943e+07	3.74354e+07	4.87262e+07	4.63593e+07	1.87511e+07	1.92752e+07	7.81073e+07	1.78582e+07	2.24353e+06	4.379e+06	2.38328e+07	1.54256e+07	5.19399e+07	2.77023e+07	1.95645e+07	1.84235e+07	1.30432e+07	2.2675e+07
Tropine	1.47345e+07	1.37349e+07	9.35225e+06	1.66912e+07	7.63563e+06	9.42039e+06	9.60827e+06	1.95058e+07	1.62804e+07	1.25106e+07	1.59826e+07	1.49399e+07	1.62504e+07	7.57105e+06	1.89173e+07	8.23426e+06	9.97461e+06	1.04572e+07	7.62946e+06	5.1491e+06	8.80071e+06	1.59246e+07	5.24365e+06	1.11583e+07	2.42226e+07	1.2776e+07	1.16531e+07	8.57724e+06	1.4479e+07	1.91234e+07	5.76296e+06	1.45188e+07	9.91801e+06	5.31594e+06	8.20889e+06
pretyrosine	841668	7.21373e+06	1.85909e+06	3.8749e+06	251322	555792	1.57106e+07	1.81362e+07	347647	1.34836e+06	1.59333e+06	2.5708e+06	3.3904e+06	481979	3.11493e+06	3.30244e+06	1.45047e+06	6.73432e+06	543453	1.1559e+06	3.54653e+06	1.46266e+06	713841	666357	876253	298344	636744	1.14018e+06	2.02653e+06	1.17033e+06	532779	1.47393e+06	821737	726447	1.26231e+06
6-hydroxypseudooxynicotine	2.3008e+06	370207	572139	228907	236564	229836	271773	235025	192701	264068	242365	277282	333520	411453	2.70551e+06	1.04381e+07	469184	355070	328792	387690	553087	1.02298e+06	5.30939e+06	427481	353295	192896	192442	350608	344398	302389	4.45296e+06	402515	266653	223500	295332
Fluorene	428246	263788	109531	195834	82531.3	90848.8	347245	154507	101983	219452	498529	1.76432e+07	3.73533e+07	208519	189398	227353	241913	1.58401e+06	162126	212906	161128	222834	122168	839065	158894	87430	178202	197730	7.57477e+07	261348	1.91088e+06	126731	168743	648341	157930
4-Fluorocyclohexadiene-cis,cis-1,2-diol-1-carboxylate	2.76635e+06	3.41835e+07	8.81655e+06	2.2838e+06	2.46793e+07	9.77965e+07	2.4231e+06	5.40629e+06	3.18346e+07	5.30452e+06	1.50398e+07	4.25869e+07	6.02973e+07	2.33446e+07	5.65151e+07	6.34669e+06	560885	7.01529e+06	7.0869e+07	697434	508889	3.88791e+07	4.35067e+06	3.18702e+06	5.19407e+07	2.29881e+07	2.3561e+07	6.98243e+06	5.42695e+06	1.39455e+06	6.08241e+06	3.48054e+06	1.36759e+08	6.49674e+07	3.04094e+06
Formylisoglutamine	3.76011e+07	1.3979e+07	3.63871e+07	4.41026e+07	1.18043e+07	1.54628e+07	3.0542e+07	2.70347e+07	1.32447e+07	5.58788e+07	6.95206e+07	2.8232e+07	3.7523e+07	2.01551e+07	6.86097e+07	7.3228e+07	5.3419e+07	7.83691e+07	5.53569e+07	5.43477e+07	6.43329e+07	3.53714e+07	3.97161e+07	3.9758e+07	7.09164e+07	1.9011e+07	1.95684e+07	2.87164e+07	4.51616e+07	3.30074e+07	2.20836e+07	5.33841e+07	5.9669e+07	3.94989e+07	3.43693e+07
dihomomethionine	4.51708e+06	2.4931e+06	4.45685e+07	2.0979e+06	8.20438e+06	1.36362e+07	2.86639e+06	5.62367e+06	243687	6.10531e+07	4.57797e+06	2.02442e+07	1.11079e+07	2.45445e+07	1.46069e+07	3.31312e+07	6.66722e+06	6.91245e+06	9.54584e+07	1.20911e+08	5.44617e+06	6.84705e+06	7.05395e+06	1.66596e+06	5.07545e+07	1.69856e+07	1.57339e+07	6.32304e+07	8.99354e+06	1.07607e+07	2.02353e+07	6.93726e+07	6.92257e+07	3.70853e+07	2.20731e+07
trihomomethionine	4.62232e+07	1.0347e+08	3.12663e+07	7.66275e+07	2.11833e+06	7.50524e+06	3.76947e+07	4.57662e+07	6.17533e+06	2.00055e+07	3.38436e+07	1.4663e+08	6.49306e+07	4.11574e+06	2.36024e+07	8.86909e+07	7.77112e+07	6.35727e+07	1.88039e+07	2.54517e+07	1.63056e+07	2.80405e+07	5.92291e+07	1.36428e+08	8.79596e+07	4.16134e+06	8.42968e+06	1.80758e+07	1.01949e+08	7.12915e+07	1.82412e+07	2.95102e+07	1.30367e+07	2.32769e+07	2.51177e+07
pentahomomethionine	2.5502e+07	4.3793e+07	1.50799e+07	3.22854e+07	860443	1.41754e+06	2.8442e+07	2.2499e+07	5.00899e+06	1.48068e+07	3.01806e+07	5.19846e+07	2.64049e+07	3.62325e+06	1.35145e+07	3.90599e+07	4.22653e+07	3.63316e+07	1.81801e+07	2.18535e+07	1.21356e+07	2.21836e+07	3.16485e+07	6.98133e+07	3.13188e+07	1.12437e+06	5.30616e+06	1.46865e+07	2.56181e+07	4.29366e+07	8.12347e+06	1.89417e+07	1.3569e+07	1.88603e+07	1.463e+07
