# Supplementary material for: Washed microbiota transplantation improves renal function in patients with renal dysfunction: a retrospective cohort study
Source: J Transl Med. 2023 Oct 19;21:740. doi: 10.1186/s12967-023-04570-0 (PMC10588208; doi:10.1186/s12967-023-04570-0)
Supplement: Supplementary file 8 — Additional file 8: Table S6. Untargeted metabolomics data based on the negative mode. [file 12967_2023_4570_MOESM8_ESM.xlsx]

## Sheet: POS
Name	Area: D2.raw (F29)	Area: E2.raw (F31)	Area: E3.raw (F32)	Area: F2.raw (F34)	Area: H2.raw (F37)	Area: H3.raw (F38)	Area: I2.raw (F40)	Area: I3.raw (F41)	Area: I4.raw (F42)	Area: J2.raw (F44)	Area: J3.raw (F45)	Area: K2.raw (F47)	Area: K3.raw (F48)	Area: L2.raw (F50)	Area: O2.raw (F53)	Area: O3.raw (F54)	Area: R2.raw (F71)	Area: R3.raw (F72)	Area: S2.raw (F74)	Area: S3.raw (F75)	Area: T4.raw (F77)	Area: U2.raw (F79)	Area: D1.raw (F28)	Area: E1.raw (F30)	Area: F1.raw (F33)	Area: H1.raw (F36)	Area: I1.raw (F39)	Area: J1.raw (F43)	Area: K1.raw (F46)	Area: L1.raw (F49)	Area: O1.raw (F52)	Area: R1.raw (F70)	Area: S1.raw (F73)	Area: T1.raw (F76)	Area: U1.raw (F78)
label	After	After	After	After	After	After	After	After	After	After	After	After	After	After	After	After	After	After	After	After	After	After	Before	Before	Before	Before	Before	Before	Before	Before	Before	Before	Before	Before	Before
pentahomomethionine	2.93521e+06	4.76425e+06	1.45255e+06	3.55414e+06	24408.3	155131	2.59341e+06	1.56019e+06	590833	1.45534e+06	2.11502e+06	5.3795e+06	2.56442e+06	351095	1.42573e+06	4.00198e+06	3.96427e+06	4.11324e+06	1.78943e+06	2.01705e+06	1.38751e+06	2.18549e+06	3.45646e+06	8.48918e+06	4.36842e+06	134193	600499	1.57517e+06	2.83639e+06	4.85498e+06	795761	1.92349e+06	1.4046e+06	2.14928e+06	1.32027e+06
9-Oxononanoic acid	644059	2.31345e+06	352511	2.78324e+06	347218	479558	731808	190680	129901	218989	461567	281669	888306	414440	278122	1.30006e+06	950291	193568	504066	427269	748658	283960	1.9911e+06	1.83779e+06	540779	414367	433919	447326	762183	1.205e+06	162165	469480	464531	321775	490056
13(S)-HpOTrE	2.59345e+07	2.6765e+07	7.00764e+06	2.02431e+07	2.14746e+07	6.39592e+06	1.33882e+07	1.2616e+07	2.60003e+06	2.53599e+07	1.56023e+06	7.74636e+06	2.89477e+07	6.15454e+06	2.30883e+07	2.19846e+07	1.38499e+07	2.23752e+07	1.26479e+07	2.82483e+07	2.52746e+07	2.31178e+07	2.90696e+07	1.22357e+07	2.68813e+07	7.15782e+06	8.65016e+06	1.4999e+07	2.61989e+07	1.9759e+07	1.16139e+07	1.1799e+07	2.52005e+07	3.071e+07	2.70596e+07
4-Oxoproline	4.07441e+07	4.39268e+07	3.98411e+07	3.71072e+07	1.32521e+07	2.54956e+07	3.92565e+07	5.47047e+07	2.49511e+06	3.52723e+07	7.2318e+07	3.01462e+07	3.76308e+07	2.42013e+07	5.16853e+07	5.61107e+07	4.90462e+07	1.14098e+08	6.09571e+07	1.17169e+08	5.49682e+07	7.60397e+07	6.25381e+07	7.77938e+07	4.95212e+07	2.24466e+07	2.33032e+07	6.47994e+07	4.43985e+07	9.51621e+07	6.34849e+07	5.45301e+07	7.33968e+07	7.7665e+07	3.74932e+07
(+/-)-Camphoric acid	2.02794e+07	4.28761e+06	3.18715e+06	366615	299473	3.24288e+06	4.66212e+06	5.87049e+06	314217	968159	1.09813e+06	5.07642e+06	1.00289e+07	3.5273e+06	3.48166e+06	1.65615e+07	3.53836e+06	1.91373e+06	1.6339e+06	1.37105e+06	2.30246e+07	2.29804e+07	2.82221e+07	1.27044e+06	8.73719e+06	898686	3.55547e+06	2.59343e+07	8.37871e+06	2.59513e+06	1.81026e+07	5.35091e+06	1.78936e+06	3.70331e+06	2.41804e+06
pyroglutamylglycine	1.36698e+07	6.73864e+06	4.29876e+06	6.57423e+06	517900	2.26049e+06	4.17553e+06	6.76333e+06	1.32412e+06	5.70806e+06	1.16367e+07	8.68058e+06	1.58225e+07	2.69551e+06	1.18915e+07	1.31531e+07	1.03515e+07	1.03074e+07	1.46371e+07	2.15963e+07	6.46579e+06	9.64659e+06	7.03719e+06	8.15609e+06	9.19317e+06	1.20869e+06	2.61758e+06	1.04486e+07	9.15808e+06	1.6724e+07	9.97515e+06	1.49985e+07	1.07276e+07	6.69671e+06	8.30362e+06
CMPF	1.63205e+07	7.94093e+06	5.40131e+06	2.18738e+06	1.22699e+06	1.17294e+06	3.69591e+07	5.83512e+07	508742	1.32293e+07	9.34011e+06	1.48703e+07	9.59014e+06	3.52455e+06	3.13377e+06	8.08769e+06	3.72094e+06	668796	46621.7	2.82315e+06	3.48445e+06	2.01934e+06	1.42481e+07	1.11644e+07	5.39951e+07	2.55347e+06	2.30712e+06	3.90388e+07	3.81876e+06	3.75194e+06	1.33302e+07	2.1564e+06	51040.1	4.24119e+06	6.43322e+06
Hydroxyflutamide	134071	430161	107388	661952	133281	33937.8	6.01766e+06	1.5912e+07	360062	2.64908e+06	5.13682e+06	583657	1.05474e+06	37027.7	178564	932721	720259	4.8724e+06	67284.8	84498.4	4.20064e+06	120576	93962.6	437797	37424.7	67915.7	32661.9	58039.4	320344	491801	121185	263517	55927.1	51612.1	42824.1
3-methoxyanthranilic acid	1.87395e+06	363960	190269	350124	119186	113734	154963	141115	183757	193194	168009	346885	232331	238010	392931	523476	123528	256499	160092	130728	201880	172733	3.97072e+08	249079	1.76056e+06	119135	198647	207341	180446	308886	2.00785e+06	160712	171627	238721	237612
paracetamol sulfate	3.99551e+06	1.37518e+07	6.1411e+06	2.53036e+06	807641	2.59787e+06	885131	8.01424e+06	957134	2.23769e+06	4.89218e+06	3.45129e+06	1.74378e+07	1.02288e+06	7.03218e+06	1.26493e+07	6.651e+06	5.83974e+06	3.48067e+06	4.93032e+06	1.94796e+07	4.47116e+07	1.05108e+06	1.16964e+07	7.21662e+06	1.61779e+06	1.37138e+07	1.6192e+06	3.13087e+06	2.11253e+06	6.0365e+06	1.89982e+06	7.09096e+06	8.8119e+08	1.08766e+06
Traumatin	362480	638869	328303	486270	144389	55509.2	540741	311922	191196	331919	656291	1.31958e+06	613208	90290.2	185860	690652	313979	652201	356675	282673	475133	1.00057e+06	702286	624579	230464	41034.3	223299	2.01072e+06	1.40099e+06	653302	312215	663928	122529	4.28728e+07	168995
N-[2-Hydroxy-4-(sulfooxy)phenyl]acetamide	5.78325e+07	8.62955e+07	7.35928e+07	1.18148e+08	2.6305e+07	5.15791e+07	1.27149e+08	4.66256e+07	2.33568e+07	8.15326e+07	4.9247e+07	1.82714e+08	1.25281e+08	1.81545e+07	1.87277e+08	2.87675e+08	1.36771e+08	1.94376e+08	3.12592e+07	6.32619e+07	2.41236e+08	6.07922e+07	1.53775e+07	4.71896e+07	6.18813e+06	3.51547e+07	3.26545e+07	6.73068e+07	2.15909e+08	7.73372e+07	6.35103e+07	9.18987e+07	6.36323e+07	2.44536e+08	1.38589e+08
8-(Methylsulfinyl)octyl isothiocyanate	5.51153e+06	4.81846e+06	4.52914e+06	6.7764e+06	114953	1.54497e+06	2.15536e+06	3.16883e+06	1.75127e+06	2.53082e+06	5.4517e+06	4.06392e+06	4.5761e+06	1.53345e+06	5.40123e+06	7.73863e+06	7.37775e+06	1.03673e+07	5.57833e+06	5.96409e+06	6.31958e+06	3.24195e+06	5.46932e+06	5.88105e+06	7.45559e+06	883239	1.54239e+06	4.32246e+06	4.50482e+06	8.4169e+06	2.87521e+06	6.85905e+06	4.46515e+06	4.48997e+06	7.65397e+06
Genipin	8.0246e+06	8.27402e+06	4.43543e+06	2.07082e+06	618217	2.67591e+06	1.10959e+07	1.80052e+07	1.66292e+06	1.40192e+07	1.05157e+07	5.51035e+06	1.70267e+06	2.64543e+06	2.09652e+06	1.8103e+07	8.3851e+06	1.09645e+07	1.87486e+07	5.02246e+06	1.06805e+07	4.31316e+06	2.13183e+06	1.32184e+07	4.72282e+07	1.44292e+06	2.7227e+06	8.54398e+06	2.4116e+06	1.92666e+07	2.7076e+06	5.14596e+06	3.94006e+06	1.02937e+07	5.60912e+06
ipomeanine	2.32341e+06	1.05538e+06	754692	8.09377e+06	170020	1.25147e+06	1.79306e+07	5.20696e+06	938916	965327	9.66646e+06	1.4568e+06	2.05288e+06	286397	359256	1.54848e+06	5.3721e+06	7.35909e+06	2.31125e+06	3.78959e+06	2.58667e+06	3.3797e+06	1.52038e+07	7.45626e+06	6.11949e+06	919816	1.39155e+06	2.56285e+06	96339.1	382073	1.00142e+06	967732	2.92414e+06	8.83347e+06	1.6052e+06
Irilone	34705	49451.3	34906.7	44031.5	20369.4	23904.9	50114.3	35732.3	21617.5	30963.5	32703.1	86519	64207.5	24616.2	42206	53003.2	42535.4	51629	33438.2	40952.1	1.09941e+06	1.68456e+07	34585.9	49479.9	45494.8	22388.4	28969.7	47776.6	39410	40502.7	34080.6	39509.7	33147.7	6.32271e+06	33991.9
Dehydroacetic acid	2.09809e+06	7.67055e+06	1.12173e+06	412072	2.64349e+06	2.92915e+06	4.50408e+06	4.21263e+06	649776	686596	3.36121e+06	1.98989e+06	1.31941e+06	862435	1.05372e+06	2.8794e+06	1.69294e+06	1.30643e+06	1.67479e+06	605256	1.85299e+06	1.52721e+06	1.95661e+08	1.94186e+06	176666	1.85053e+06	967118	859824	139173	544179	671114	1.2562e+06	742706	6.45557e+06	1.65767e+06
2-Anisic acid	1.78384e+06	2.99858e+06	165032	301505	496937	211283	1.84654e+06	352194	454864	950050	2.27965e+06	894009	511618	659310	1.30025e+06	1.92712e+06	480849	832353	431065	1.24538e+06	2.09255e+06	1.21836e+06	2.55085e+06	536291	324909	298177	701695	218461	1.3173e+06	393716	1.11953e+06	932951	4.27148e+06	112391	1.95772e+06
2-(4-Methylthiazol-5-yl)ethyl hexanoate	84891.4	96551.9	97823.8	156806	67411.8	78041.7	54844.5	92420.9	61184.9	71014.2	150475	6.64457e+06	3.52189e+06	76649.9	75698.8	78945.7	86039.4	269030	129567	113281	101034	87544.3	64066.8	97298.7	187192	39635.4	43503	89219.8	1.10146e+06	103564	51600.9	113911	80156.1	76174.7	55092.4
cis-6-Dodecen-4-olide	8.20509e+06	9.29625e+06	7.92826e+06	7.42757e+06	7.2782e+06	8.45404e+06	6.03543e+06	6.97017e+06	6.8603e+06	7.3306e+06	2.13225e+06	7.09963e+06	8.94519e+06	7.70981e+06	7.0218e+06	7.36576e+06	7.73258e+06	7.15207e+06	6.61239e+06	8.6823e+06	6.77583e+06	8.92513e+06	9.29113e+06	7.81967e+06	7.13003e+06	7.68929e+06	6.44607e+06	7.90598e+06	7.76815e+06	8.00591e+06	8.53699e+06	6.78761e+06	7.182e+06	8.42681e+06	6.26516e+06
Carbofuran	62114.4	102775	147040	367625	26441.2	30457.3	111800	176677	29067.4	32095.5	109130	112318	287150	62238.6	113006	119508	120878	192151	88563	123523	107203	104371	370615	109969	152151	542848	29671.5	774601	190922	166628	126849	117527	534977	88122.4	62451.4
Dibutyl malate	4.95132e+06	3.09582e+07	1.14932e+06	2.23616e+06	209365	609386	8.99581e+06	1.00012e+07	424763	1.27843e+06	1.05824e+06	1.68165e+07	7.05575e+06	368821	2.53702e+06	1.06643e+07	2.68664e+06	1.27847e+06	758919	1.52339e+06	5.5216e+06	6.09672e+06	1.60716e+07	4.12071e+06	1.80991e+06	241519	1.02826e+06	1.00147e+06	1.56152e+06	1.97731e+06	2.47039e+06	1.87664e+06	819120	1.67264e+06	2.8785e+06
Acrylic acid	1.89127e+08	1.74016e+08	9.60188e+07	2.58777e+08	4.76189e+07	1.05337e+07	2.77231e+08	1.40224e+08	8.68126e+07	8.58952e+07	1.32521e+08	1.66259e+08	1.24764e+08	8.24484e+07	4.76692e+07	1.53823e+08	1.23627e+08	1.40173e+08	1.04251e+08	8.48299e+07	1.00103e+08	3.40583e+07	1.75743e+08	1.90564e+08	3.22145e+08	1.06712e+07	1.73859e+07	1.67422e+08	1.03276e+08	1.46338e+08	1.52977e+08	1.11645e+08	5.01996e+07	6.94042e+07	1.07443e+08
Cyclamic acid	4.04286e+08	1.37303e+06	970369	4.73112e+07	6.78301e+06	445124	218889	60479.2	1.3146e+08	52225.3	2.6004e+06	5.84176e+07	1.172e+08	1.74436e+06	1.42789e+08	1.53876e+07	458556	3.44428e+06	69578	83273.9	2.04663e+07	532300	79087.9	56690.7	372732	1.39773e+06	2.06894e+06	2.30456e+08	2.34257e+07	2.83408e+06	2.09685e+08	2.83279e+06	158639	184491	4.99282e+07
2-Ethylhexanoic acid	1.77684e+07	1.06755e+07	1.35649e+07	2.05644e+07	8.77447e+06	1.42028e+07	1.32793e+07	1.73219e+07	2.89118e+07	9.89584e+06	1.80733e+07	1.69209e+07	1.17158e+07	1.38007e+07	1.49102e+07	1.08156e+07	1.12527e+07	9.88682e+06	1.35557e+07	8.88276e+06	1.05567e+07	1.82026e+07	1.49399e+07	1.38129e+07	1.6464e+07	2.01909e+07	1.38328e+07	1.2159e+07	9.24621e+06	1.34876e+07	1.33153e+07	1.36493e+07	1.04043e+07	7.94982e+06	1.01858e+07
hydroxycitric acid	3.6319e+06	4.74603e+06	3.55253e+06	4.66512e+07	264224	765753	2.08719e+06	2.05379e+06	414889	1.91336e+06	3.3807e+06	4.0783e+06	3.74841e+06	1.93044e+06	2.89914e+06	9.88683e+06	3.21545e+06	2.95377e+06	1.94247e+06	2.4037e+06	3.0302e+06	1.97749e+06	1.16964e+06	4.42459e+06	1.89014e+06	617930	1.40779e+06	2.05969e+06	2.6335e+06	4.19436e+06	2.59461e+06	2.33712e+06	1.47056e+06	2.42059e+06	4.02763e+06
4-Dodecylbenzenesulfonic acid	4.13583e+07	7.57836e+07	1.87382e+07	3.7112e+07	2.39378e+07	2.24067e+07	2.20576e+07	3.12451e+07	2.45879e+07	2.80415e+07	6.17717e+07	2.24052e+07	4.30849e+07	1.38179e+07	2.19168e+07	3.63044e+07	4.08847e+07	2.96009e+07	3.0499e+07	6.60395e+07	2.61303e+07	4.26201e+07	3.38143e+07	2.40175e+07	1.95057e+07	2.71115e+07	3.85161e+07	4.20642e+07	3.92008e+07	3.03222e+07	3.91202e+07	8.02752e+07	3.40102e+07	3.54656e+07	5.84377e+07
Scoparone	78246.2	71207.6	56480.8	63079.8	29155.4	35953.6	701521	62419.7	31788.4	48008.3	49308.4	71452.2	65635.2	39221	129148	86435.6	61785	3.73487e+07	84706.6	579553	81454.9	55860.4	103122	71590.9	56183.1	33808.7	41465.4	76367.8	55931.1	61627.1	108928	65777.2	47445.5	61881.7	50905.4
Pinocembrin	52401.3	985715	2.0385e+06	412482	35062	87434.4	658181	194646	40362.2	72164	4.61233e+06	214636	74977	40231.3	980874	67682.2	58850.3	73768.9	814903	955722	66369.6	107834	117758	3.30343e+07	52123.2	38106.8	46394.7	545409	1.91111e+06	61204.3	49194.9	50998.1	385182	54734.6	61600.4
Aflatoxin G2	673740	699220	214850	917122	123093	355282	491291	283701	107233	602075	476714	4.04167e+06	3.24044e+06	280695	2.6306e+06	4.80761e+06	1.38496e+06	4.71654e+06	93880	165089	342045	353050	2.1163e+06	730885	1.65195e+06	2.49421e+06	253822	1.21478e+06	1.97905e+06	1.27165e+06	990372	5.05499e+06	3.04389e+06	100790	509019
Methyl indole-3-acetate	826255	185781	351738	114666	49695.9	51163.8	2.16043e+06	1.90655e+06	106833	1.46577e+06	115193	286902	119563	128099	141072	1.05682e+06	122102	149791	64231.4	96555.2	235586	55174.5	59615.1	104969	569983	179428	115172	1.14424e+06	60498.8	140346	3.60964e+06	207614	99564.1	673466	83941
Saccharin	173199	108227	173238	70468.7	122620	7.52883e+06	98800.9	90961	2.83343e+06	841308	111362	1.82775e+06	1.76391e+06	849003	3.26871e+06	271368	858292	926278	46888.8	57313.7	9.46657e+06	68453	74453.7	266495	71617.3	391528	47582.7	4.07847e+06	907008	69190	1.08759e+07	135815	265410	167969	5.86655e+06
2,4-Dihydroxybenzoic acid	105926	530729	201425	205420	31543.4	1.49108e+06	513579	301935	107531	97725.2	357823	69892.9	350686	282339	255534	214869	153208	161478	101451	160865	714327	169165	85061.9	546746	210218	35334.9	145584	1.12639e+06	167174	288645	203999	209810	97613.4	889677	9.43085e+06
Ferulic acid 4-sulfate	180209	127251	35735.4	38098.5	19215.9	24508.8	84153.2	160765	22268.2	2.8092e+06	33133.8	392000	139719	29108.4	64095	181834	36152	58586.3	30602	96436.9	450078	35355.5	33651.4	140461	34039.2	22050.2	23687	44947.4	213711	448580	56608.3	37665.8	85222.4	2.75573e+07	91826.9
trp-lys	3.76094e+06	1.47845e+07	2.03586e+07	1.26048e+07	936236	752424	1.40492e+07	8.55943e+08	6.87983e+06	5.52816e+07	7.81819e+07	4.99544e+07	2.62933e+07	1.02271e+07	1.77316e+08	2.35649e+07	8.69721e+07	4.97637e+07	1.50355e+07	1.77834e+07	1.28071e+08	9.67204e+06	112823	3.58649e+07	5.56323e+06	1.44627e+06	1.50143e+07	2.64876e+07	2.32889e+07	4.82077e+07	7.17077e+07	5.48089e+07	9.23213e+07	5.94236e+07	1.08327e+07
ser-asp	1.21508e+07	8.07924e+06	4.31947e+06	1.00572e+07	1.04973e+06	2.45513e+06	3.30964e+06	5.94565e+06	1.09245e+06	4.68493e+06	9.39024e+06	8.15933e+06	9.44786e+06	3.83969e+06	7.75099e+06	1.49916e+07	9.53257e+06	2.35891e+07	8.68558e+06	1.03934e+07	9.56892e+06	6.04306e+06	4.57132e+06	9.14995e+06	1.06034e+07	1.74756e+06	3.06052e+06	9.73216e+06	4.82221e+06	7.33513e+06	8.05816e+06	1.13708e+07	9.16976e+06	1.13125e+07	1.61398e+07
Glycyl-L-leucine	7.01522e+06	8.18547e+06	4.97055e+06	5.77651e+06	425181	1.03338e+06	1.48062e+07	5.31446e+06	1.01682e+06	4.63743e+06	5.46749e+06	4.65648e+06	3.18283e+06	994313	3.59907e+06	9.61992e+06	6.64293e+06	6.42149e+06	9.60447e+06	8.17695e+06	5.69924e+06	3.27452e+06	3.03422e+06	1.35177e+07	9.53838e+06	616288	1.28657e+06	5.14e+06	1.80067e+06	5.11082e+06	4.63445e+06	4.23349e+06	8.46432e+06	1.4258e+06	5.23044e+06
Leu-Glu	2.95e+07	1.27726e+08	3.09843e+07	1.09601e+07	791439	1.40407e+06	5.80599e+06	4.9191e+06	4.85631e+06	8.06329e+06	5.34918e+06	2.27637e+07	9.65897e+06	1.32204e+06	2.61387e+06	5.60407e+07	3.82111e+07	3.52132e+07	1.03871e+07	8.22175e+06	1.4845e+06	8.45215e+06	8.55077e+06	1.71122e+07	4.45767e+07	1.49103e+06	1.3917e+07	7.63558e+06	9.51579e+06	4.25597e+07	8.76076e+06	3.0233e+06	2.6787e+06	2.12876e+07	1.06364e+07
His-Trp	56071.9	56725.7	36553.3	174717	18655.9	51273.7	49846.3	1.52143e+07	19173.7	95382.6	168666	60620.3	43338.7	26684.1	39961.7	169526	69107.6	73729.2	128842	506823	360613	33489.7	39643	383197	31279.7	19344.2	25296.2	165483	124186	56092.5	56261.9	150185	252835	2.85893e+06	33592.4
glu-ser	6.50793e+06	5.16379e+06	4.5319e+06	4.43601e+06	289422	1.83925e+06	1.21961e+06	3.72664e+06	386159	1.95328e+06	4.58568e+06	7.23421e+06	6.0697e+06	2.49651e+06	3.5623e+06	7.60919e+06	1.2074e+07	1.91711e+07	7.318e+06	8.3924e+06	3.50408e+06	3.74922e+06	6.96599e+06	6.17502e+06	3.10892e+06	466025	894656	5.77109e+06	3.94247e+06	2.3941e+07	5.8842e+06	7.28517e+06	4.83962e+06	4.15149e+06	4.06276e+06
asp-leu	4.34037e+06	1.81127e+06	900303	1.06251e+06	107841	245367	863537	3.2007e+06	107993	515150	5.56164e+06	5.18668e+06	3.04002e+06	915667	3.35479e+06	2.06497e+06	654193	1.79751e+07	1.51588e+06	2.12141e+06	4.30009e+06	1.64292e+06	513801	4.33592e+06	7.84733e+06	339588	256553	7.12994e+06	3.21299e+06	5.34264e+06	2.54435e+06	8.88281e+06	2.01441e+06	5.67759e+06	2.27099e+06
asn-trp	556655	6.12913e+06	812462	1.1589e+07	66324.6	488795	107441	180708	131095	1.17423e+06	2.82073e+06	1.71037e+07	1.17631e+07	730506	6.81934e+06	1.73162e+07	4.6239e+06	1.10393e+07	202730	357230	4.83391e+06	5.7849e+06	168403	809345	1.0324e+07	379436	3.05411e+06	325581	1.19636e+07	1.05538e+07	345688	4.19656e+06	45129.4	8.43589e+06	1.67376e+06
Roxatidine	52388.4	277850	797507	61507.4	108617	287000	3.11793e+06	4.98132e+06	47971.6	39314.7	53407.3	86795.3	67642.9	37010.6	1.00619e+07	1.08084e+07	79111.5	107706	49882.4	51778.5	134853	44084.2	44207.8	73874.9	340310	41022.8	44129.7	46866.9	59316	54689.2	2.17152e+06	52134.3	46334	44376	2.60968e+06
carglumic acid	4.19979e+07	1.87139e+07	1.21222e+07	3.12864e+07	3.56409e+06	7.69962e+06	1.52877e+07	1.7354e+07	5.66995e+06	1.54168e+07	2.63725e+07	1.98386e+07	3.53651e+07	1.19926e+07	5.96569e+07	5.63333e+07	2.99627e+07	5.80225e+07	3.09232e+07	3.72892e+07	2.69596e+07	1.50103e+07	1.69101e+07	1.88917e+07	4.11278e+07	4.87792e+06	1.05921e+07	3.27858e+07	1.47166e+07	2.37935e+07	2.25513e+07	2.81161e+07	2.34624e+07	4.33414e+07	4.34465e+07
Droxidopa	969964	2.55569e+07	2.0145e+06	5.65115e+06	867978	857795	2.01837e+07	1.7703e+07	496307	3.66428e+06	2.64067e+06	9.70207e+06	6.4524e+06	471117	5.09234e+06	1.85599e+07	3.29424e+06	1.6249e+07	713762	4.95791e+06	4.31893e+07	5.13151e+06	273707	6.55386e+06	1.285e+06	2.12211e+06	1.58596e+06	3.05145e+06	3.50429e+06	3.82173e+06	1.83475e+06	2.50632e+06	1.59578e+06	856595	1.64614e+06
Phenobarbital	49868.3	82025.8	44684.3	56484.7	32672.5	39284.2	49089.5	49884.7	185463	40653	50058	58636.9	53205.2	36815.4	48283.1	97882.4	60687.9	65142.9	50261.9	55709	56745.6	44821.6	46894.7	81524.6	48709.6	34773.4	40537	42637.5	49680.3	57521.4	45799.1	46633.1	48010.5	45244.3	50018.4
Rosuvastatin	77420	87503.3	65769.5	85078.7	48574.1	55235.9	71913.9	119190	57180	60438.6	76725.3	88378.6	79176.8	54733.4	69682.2	102665	86277.9	96847.7	76488.6	88630	4.15949e+07	64338	71865.5	112481	70544	51914	59005.8	64868	73859.5	85516.8	66021.8	70945	70904.8	70735.5	74362.1
Probenecid	110834	101586	90108.4	90898.2	116266	185505	213237	166759	92359.8	139224	82496	1.24623e+09	6.46037e+08	119089	151570	260014	121859	847983	111698	144927	62267.5	117460	102214	154321	108784	110287	281219	57180.9	4.52977e+08	241494	246749	140833	394393	38058.2	40073.7
Oxaprozin	61138.3	103497	56246.1	65346.1	53688.5	52916.2	57522.8	57447.7	54512.2	55777.5	63386.6	58559.9	64376.6	53936.7	59718.2	93016	101413	71797.2	59352.7	61478.4	60916.7	54081.6	56455.9	78491.3	5.97138e+06	54197.2	55206.7	56660.9	57551.4	59380.3	58229.5	56727.3	57396	57152.7	60649.2
Telmisartan	1.30556e+06	2.30664e+06	1.22496e+06	600007	47181.1	371234	1.16396e+06	1.71764e+06	133765	538713	1.07625e+06	2.2834e+06	1.61571e+06	207784	1.32638e+06	2.86377e+06	839481	3.35313e+06	394504	827445	499898	203673	1.00998e+06	3.37318e+06	737210	217597	210499	381965	936298	3.12301e+06	937211	1.94364e+06	395700	159153	719100
Levosimendan	67702.2	73689	36752.8	139365	26529	35519.3	5.5898e+06	138720	92506.5	450675	300621	4.36764e+06	5.50626e+06	29319.6	39328.7	47087.9	118817	151482	109518	368022	50831.3	1.72932e+06	38600.9	274243	160969	29635.4	29502.3	97335.4	809652	59536.7	40717.6	555496	40907.8	47255.1	40618.8
Phenylbutazone	192575	221625	161498	191425	117923	131179	166262	143637	133955	144743	185070	188019	189937	125931	171694	215844	193118	228628	189158	198513	192500	150267	164899	275591	179844	123884	146043	152862	164423	203979	156891	168067	175267	157129	185554
Flutamide	7.58098e+06	5.94965e+06	2.4609e+06	2.40669e+06	182349	1.00301e+06	2.49677e+06	9.04433e+06	102332	341465	641405	2.94783e+06	5.29544e+06	407953	1.17531e+06	4.31629e+06	2.01437e+06	5.93495e+06	283308	815026	5.05795e+06	415511	6.80457e+06	1.94475e+06	3.97839e+06	219485	274950	788297	1.39048e+06	919900	1.50968e+06	1.8653e+06	91713.3	1.29234e+06	935417
Allopurinol	580703	652856	365585	470986	338655	341833	455098	583846	309749	583895	660990	643567	96708.5	299387	385069	814191	698795	158209	742365	944447	8.44688e+07	311323	256014	1.85571e+06	617342	853722	337470	298042	94057.1	655221	192917	426580	774000	362800	394750
SECONAL	4.39736e+06	3.28616e+06	1.82567e+06	37673.9	801609	1.4548e+06	5.00461e+06	4.46632e+06	462720	2.87291e+06	3.48009e+06	4.35467e+06	3.69845e+06	1.8542e+06	5.63241e+06	9.17306e+06	4.48802e+06	3.83842e+06	3.59103e+06	3.15111e+06	4.73797e+06	7.47764e+06	1.17275e+07	4.04351e+06	2.47809e+06	1.12004e+06	1.85394e+06	5.75739e+06	1.66033e+06	4.05179e+06	1.52546e+07	2.44305e+06	1.86996e+06	2.40584e+06	5.0847e+06
4-Trifluoromethylphenol	1.53743e+06	140115	73346	404188	51904.4	99927.7	7.48204e+06	248665	147768	53220.4	78224.9	395067	297926	129519	75742.7	84869	74977.8	124958	65902	101990	77239.6	100070	1.61238e+07	3.81345e+06	144628	73111	61454	101263	292407	85753.9	60822.7	64787.3	98753.3	292931	206908
Abietin	412003	1.00424e+06	200919	226309	70014.8	100505	747701	2.26077e+06	90171.8	49810.4	237675	300757	313153	38896.2	798237	2.18217e+06	320489	318476	62156	247049	598420	448716	39629.1	584039	77462.4	37731.6	299876	577789	370444	250535	1.07605e+06	165136	139542	183202	787959
Bergaptol	93648.8	112162	86392.9	96540.7	58083.5	66331.7	1.26436e+08	283493	68558.2	74382	90150.2	741327	2.31763e+07	66334.5	87657.4	209387	165425	117415	93408.3	113837	103116	120781	120449	168201	92992.7	59977.2	73379.6	103248	399485	112724	81722	82908.8	1.38729e+06	83323.4	89652.4
Pyrogallol	2.11343e+06	2.58913e+07	2.13239e+06	1.53581e+06	678227	7.15749e+06	3.11089e+06	6.53107e+06	1.24875e+06	1.15881e+06	1.67565e+06	3.68419e+06	1.33447e+06	583796	1.15836e+06	1.26593e+06	1.64488e+06	1.81598e+06	8.44769e+06	9.91721e+06	1.0846e+06	4.62597e+06	1.78835e+06	3.90304e+06	127959	1.68794e+06	558305	1.67983e+07	975495	3.35626e+06	1.53548e+06	985300	2.07101e+06	7.5922e+06	1.88961e+06
DL-Tryptophan	8.57998e+07	1.29435e+08	6.51231e+07	6.47572e+07	6.42192e+06	8.3389e+06	2.98528e+07	6.10321e+07	5.05873e+06	2.90583e+07	5.30015e+07	6.99657e+07	4.87157e+07	8.9231e+06	2.43433e+07	5.69511e+07	9.95014e+07	9.2836e+07	5.53099e+07	6.49632e+07	2.15664e+07	2.79404e+07	8.09203e+07	2.42563e+08	6.27199e+07	7.02466e+06	1.31278e+07	5.2859e+07	2.69144e+07	6.11363e+07	5.12606e+07	5.40071e+07	4.15784e+07	9.63844e+06	4.51569e+07
N-Undecanoylglycine	9.73275e+06	4.34783e+06	2.13773e+07	1.08701e+07	4.04179e+06	5.05755e+07	5.07651e+06	5.31874e+06	3.23491e+06	2.05813e+07	2.65881e+07	3.57973e+06	2.17638e+06	2.80254e+06	4.58369e+06	1.18896e+07	2.46529e+06	4.47984e+06	5.98216e+06	6.94062e+06	5.65841e+06	8.30712e+06	1.00436e+07	4.12484e+06	825900	2.23523e+07	1.74214e+07	1.11203e+07	6.16689e+06	1.00714e+06	6.30096e+06	2.14102e+07	4.60322e+06	1.49451e+07	2.07033e+06
Monobutyl phthalate	5.01546e+06	546056	600823	4.01184e+06	373080	444543	5.30325e+06	3.54612e+06	751681	595150	308481	417247	1.12678e+06	269672	397568	738984	652537	430293	646559	593989	734172	175636	5.57096e+06	2.21809e+06	1.15627e+06	396495	488156	906792	653057	719015	940588	285113	467596	959327	595271
3-Methylhippuric acid	5.40041e+06	3.12737e+06	1.09618e+06	2.55644e+06	192748	485508	2.22749e+06	2.77782e+06	111478	1.86675e+06	2.72735e+06	1.45031e+06	2.26902e+06	484844	2.50135e+07	1.46843e+07	2.08907e+06	4.22221e+06	4.31717e+06	1.14836e+06	2.23154e+06	1.18664e+06	759537	2.73788e+06	1.28463e+06	310084	855762	2.65693e+06	1.98793e+06	2.54769e+06	1.06557e+07	1.54267e+06	1.05656e+06	2.25815e+06	1.71377e+06
6-Hydroxycaproic acid	3.0913e+07	2.13366e+07	1.46316e+07	2.48195e+07	729727	2.87466e+06	5.72437e+06	7.89462e+06	744381	4.76103e+06	1.31088e+07	1.41021e+07	1.66407e+07	3.81697e+06	7.85254e+07	1.35508e+08	1.55243e+07	1.9714e+07	1.11061e+07	1.68956e+07	1.77066e+07	5.31602e+06	5.55079e+06	2.97943e+07	1.94603e+07	983170	2.06905e+06	9.7103e+06	9.73916e+06	1.69467e+07	3.71894e+07	1.15077e+07	8.9212e+06	7.32353e+06	1.11158e+07
Vanillin	3.31778e+07	1.94516e+07	2.9442e+07	7.10904e+07	1.62852e+07	3.81738e+07	2.74351e+07	4.23162e+07	7.38476e+07	1.89399e+07	6.00615e+07	4.52366e+07	2.18907e+07	3.51653e+07	3.73935e+07	1.89912e+07	1.98712e+07	2.29488e+07	3.99137e+07	1.73502e+07	1.19988e+07	3.38976e+07	2.48968e+07	3.14132e+07	2.80243e+07	4.53847e+07	3.46108e+07	3.85223e+07	1.86515e+07	3.28921e+07	2.26559e+07	2.63848e+07	1.42386e+07	2.48753e+07	2.31998e+07
5-Acetamidopentanoic acid	1.90017e+07	2.27936e+06	3.9021e+06	6.33197e+06	423627	897505	1.0291e+07	5.75179e+06	1.11969e+06	5.05125e+06	7.87267e+06	1.63112e+06	3.55357e+06	1.06457e+06	1.40382e+07	2.81231e+07	6.61443e+06	6.11508e+06	3.09403e+06	1.37968e+07	1.10466e+07	5.51364e+06	1.49002e+07	1.17029e+07	5.99196e+06	1.80232e+06	2.06587e+06	1.91425e+07	2.40136e+06	4.3977e+06	2.38706e+07	4.70032e+06	4.06897e+06	5.86431e+06	1.03422e+07
N-Acetylvaline	3.38852e+06	3.32233e+06	5.05648e+06	3.64197e+06	574167	1.71903e+06	2.01828e+06	2.34337e+06	307484	974540	2.8561e+06	2.76332e+06	2.84744e+06	553981	3.7259e+06	6.4304e+06	3.45519e+06	8.20348e+06	5.72587e+06	5.68969e+06	7.35743e+06	4.0218e+06	4.33791e+06	1.0399e+07	4.53834e+06	899123	1.06216e+06	2.37292e+06	2.4286e+06	4.5222e+06	2.46828e+06	1.94966e+06	3.46166e+06	5.48142e+06	2.97073e+06
Ciliatine	1.56417e+06	1.39171e+07	1.30841e+06	186965	994053	3.57402e+06	5.27758e+06	4.5702e+06	312333	88803.5	213058	4.2219e+06	1.91247e+06	993179	1.53041e+06	1.83004e+06	497460	267817	5.0471e+06	6.579e+06	301558	3.39959e+06	530582	2.53939e+06	224850	1.77265e+06	1.04644e+06	1.03491e+07	2.02758e+06	4.12203e+06	426914	177297	1.27765e+06	7.41847e+06	664139
Sulfosalicylic Acid	2.28018e+06	805417	2.91098e+06	7.50722e+06	78317.1	296017	975314	2.4598e+06	46631.9	131463	460629	216524	247288	38554.8	417956	662403	354337	161910	428073	330406	213861	379298	1.14356e+06	2.67053e+06	440691	95677.5	115665	272408	226287	113651	446456	146640	277236	148286	330912
5-Sulfosalicylic acid	2.12917e+06	2.07526e+06	189617	616879	21766.2	466067	1.32534e+06	1.63476e+06	35542.3	135954	394205	1.22929e+07	3.60542e+06	2.26042e+06	538185	426072	1.65846e+07	1.56361e+06	61044.7	50407.7	2.13014e+06	2.59328e+07	156763	612484	348410	24980.5	119874	329907	1.76945e+07	4.70633e+06	3.57855e+06	390752	32372	3.32649e+06	2.68987e+06
2-Methylhippuric acid	562823	245318	352806	231690	192020	65953.8	1.21027e+07	4.71602e+07	194339	2.66872e+06	53892	189516	217724	207676	279126	773650	220414	433264	231235	241057	94547.1	291635	41311.8	248656	202933	226839	222141	2.83151e+06	202883	197725	3.12076e+06	51210.5	217216	393023	242250
Homovanillic acid sulfate	3.22074e+07	2.54784e+07	1.23974e+07	3.11997e+07	728163	9.72912e+06	8.44112e+06	9.12348e+07	96146	2.75063e+06	7.7487e+07	2.78671e+07	5.32766e+07	543095	3.5616e+06	8.29315e+06	2.46091e+06	1.10686e+07	7.97322e+06	8.40652e+06	1.3159e+07	2.1808e+07	5.87127e+07	2.89668e+07	1.55759e+07	2.43483e+06	4.65752e+06	4.30847e+07	1.1463e+07	3.04378e+06	7.06101e+06	7.85916e+06	8.68714e+06	1.36566e+08	5.52707e+06
4-Hydroxybenzaldehyde	2.38878e+08	1.80666e+06	4.25499e+06	2.3479e+08	2.42611e+06	4.66926e+06	1.11146e+09	6.91497e+06	7.54305e+07	2.49107e+06	4.20378e+06	9.56097e+06	3.15371e+06	4.61619e+06	6.9037e+06	2.33668e+06	1.52202e+07	2.7173e+06	6.59339e+06	2.85764e+06	2.50052e+06	4.00071e+06	3.56967e+09	5.89487e+06	1.92905e+08	6.28729e+06	4.43778e+06	2.82436e+06	5.9655e+06	3.83989e+06	1.03973e+07	5.19864e+06	1.87923e+06	4.46245e+06	2.11151e+06
p-Cresylsulfate	4.60593e+08	8.82601e+08	1.47903e+09	3.18646e+09	4.25211e+08	1.14128e+09	1.66465e+09	1.26016e+09	2.43883e+08	7.87369e+08	2.77743e+08	1.28832e+09	9.03306e+08	2.16498e+08	4.72862e+09	7.39437e+09	1.2844e+09	1.91009e+09	2.23787e+08	3.43288e+08	2.1383e+09	4.19768e+08	1.51781e+08	3.58922e+08	6.16562e+08	1.07471e+09	7.01373e+08	2.89583e+09	1.21523e+09	7.12062e+08	2.73219e+09	1.92295e+09	3.37207e+08	8.93239e+08	1.61395e+09
Cinnamoylglycine	4.69363e+06	3.6355e+07	2.51059e+07	3.75119e+07	823762	1.36528e+06	1.25238e+08	8.31044e+07	1.06974e+06	6.60003e+07	2.31677e+07	4.56379e+07	2.55342e+07	1.0977e+06	5.01586e+07	9.59863e+07	3.27628e+07	1.13924e+08	1.85053e+06	5.24853e+06	8.46588e+07	1.59342e+07	274289	4.6919e+06	5.97957e+06	835903	9.89846e+06	6.16788e+06	1.78115e+07	3.04805e+07	2.46162e+07	1.32549e+07	3.49162e+06	1.77567e+06	1.13417e+07
1,7-Dimethyluric acid	1.21141e+08	294223	105371	92916.5	145769	123835	917945	5.605e+06	1.66123e+07	161416	466561	1.13557e+08	1.4951e+08	141002	1.5914e+07	1.44491e+07	74772.4	411871	109511	154204	6.66873e+07	1.01265e+08	1.6956e+08	180592	139053	189109	1.60779e+07	5.88105e+07	9.97608e+07	1.17992e+07	258755	86340.8	132107	6.13528e+07	254580
1-Methylxanthine	5.49393e+07	3.10195e+06	1.09684e+06	2.90604e+06	199627	647071	2.73462e+06	6.69961e+06	3.07859e+06	3.50457e+06	1.67715e+06	1.2607e+07	2.23666e+07	372069	1.8403e+07	2.21031e+07	2.10963e+06	2.54208e+06	2.39471e+06	2.4147e+06	5.4475e+07	4.7704e+07	1.43819e+08	2.99191e+06	3.3647e+06	338227	2.43512e+06	3.00294e+07	4.20433e+07	6.251e+06	1.09543e+06	1.16927e+06	1.7527e+06	4.04399e+07	1.43109e+06
(2E)-decenoic acid	1.89208e+06	7.85397e+06	1.74666e+06	1.47967e+06	198171	313508	1.75717e+06	2.44191e+06	119189	1.90867e+06	3.3531e+06	6.55397e+06	4.72999e+06	609839	1.47269e+06	5.21401e+06	9.32693e+06	6.70327e+06	398656	1.30836e+06	3.63904e+06	2.5222e+06	1.59506e+06	9.53558e+06	1.93605e+06	137735	682231	1.75123e+06	2.91022e+06	3.88745e+06	1.9661e+06	1.95049e+07	449456	2.60168e+06	2.27821e+06
Crotonic acid	1.93251e+08	2.38603e+08	1.04521e+08	1.45591e+08	2.43939e+07	4.53597e+07	1.13609e+08	9.41819e+07	1.71176e+07	7.87934e+07	1.10853e+08	1.45629e+08	1.11841e+08	8.71033e+07	1.45475e+08	1.98861e+08	1.56519e+08	1.34887e+08	1.08519e+08	1.37429e+08	1.38127e+08	8.26051e+07	2.103e+08	1.45628e+08	1.23147e+08	3.70812e+07	4.68584e+07	1.70411e+08	9.78867e+07	1.56706e+08	1.89762e+08	1.17181e+08	9.7987e+07	9.74384e+07	1.43763e+08
Acetaminophen glucuronide	114536	253642	72409.4	116922	42068	54367.2	94852.7	161890	43754	62685.5	251783	123971	96825.2	54653.3	89611.7	124600	115850	142565	94979.1	129623	135907	91831.4	87764.4	142651	90690.3	47563.4	54567.4	166410	80939	135599	107289	82124.6	69796	7.48233e+08	117363
p-nitrophenyl sulfate	2.6514e+06	1.34342e+06	2.84769e+06	1.42831e+06	150186	414286	737412	2.55094e+06	68273.9	1.36509e+06	1.92248e+06	652925	974015	546956	591457	2.2576e+06	873484	1.8626e+06	1.67108e+06	1.93848e+06	3.44044e+06	2.29861e+06	36806.8	1.3267e+06	1.96057e+06	253740	384839	1.82985e+06	713235	1.20767e+06	1.07518e+06	1.16933e+06	757554	5.15852e+06	355732
Glucuronolactone	2.94047e+07	3.57123e+07	1.69144e+07	5.52802e+06	5.55242e+06	5.45406e+06	3.5701e+08	1.61385e+07	4.02574e+06	1.5631e+07	1.5905e+07	3.51402e+07	2.406e+07	2.7194e+07	1.49632e+07	4.84168e+07	2.25158e+07	2.6103e+07	5.05746e+06	2.13062e+07	3.73176e+07	1.75048e+07	1.27971e+07	4.80606e+07	1.00911e+07	4.50753e+06	6.97147e+06	2.38732e+07	1.92705e+07	4.05181e+07	2.21503e+07	2.47897e+07	7.67979e+06	2.23481e+07	3.65314e+07
Aceglutamide	1.31902e+06	1.38967e+06	958246	1.4938e+06	44493	265275	178316	183257	49024.3	351457	9.34705e+06	3.79587e+06	6.15253e+06	892723	4.27285e+06	5.66307e+06	1.19301e+06	9.88837e+06	886902	2.98879e+06	3.14113e+06	1.23291e+06	88193.5	1.98248e+06	3.46046e+06	48219	145021	906880	6.62972e+06	8.8839e+06	541751	4.58037e+06	682616	3.87876e+06	1.3227e+06
N4-Acetylcytidine	1.01736e+06	1.02623e+07	3.87158e+06	28332.5	698076	1.72718e+06	45340.2	1.3592e+06	14888	4.32359e+06	8.31914e+06	9.35798e+06	7.0019e+06	1.53077e+06	6.1915e+06	1.30436e+07	1.05519e+07	1.18497e+07	9.34829e+06	1.22677e+07	9.56861e+06	4.32147e+06	32342.2	1.32699e+07	30893.3	1.26002e+06	1.7219e+06	4.48398e+06	5.35474e+06	8.96489e+06	4.12987e+06	6.19731e+06	7.1775e+06	4.8014e+06	6.90146e+06
Formononetin	70675.3	68936.9	95250.4	695142	42955	43569.9	52715.4	115358	45264.4	47336.6	493324	62249.6	60270.7	44841.2	57396.2	69856.4	61307.4	74923.9	89226.7	233917	60398.8	49749.2	50892	6.71219e+06	109163	44383.6	48873.1	51063.4	54910.3	64020	51999.9	50941.6	52697.9	115260	56058.9
Gallic acid	6.94233e+06	1.158e+06	1.4364e+06	119024	287835	3.49005e+06	1.60393e+07	2.52721e+06	49165.6	624122	1.65906e+06	2.25257e+06	1.92295e+06	263647	642376	1.52012e+06	916999	1.03581e+06	1.4359e+06	1.29811e+06	1.31713e+06	2.91088e+06	509430	946161	915666	416398	558004	5.1958e+06	1.43658e+06	916352	956885	1.40851e+06	649402	4.21208e+06	730654
Quercetin	1.42782e+06	1.29727e+06	1.55374e+06	231917	92472.9	117114	2.48245e+06	1.68081e+06	240992	1.13105e+06	4.68689e+06	1.72302e+06	277767	25638.6	497110	1.5735e+06	245456	140469	8.03125e+06	8.98296e+06	1.25904e+06	198681	156761	1.082e+06	45642.6	44256.1	46793.1	983887	690030	658300	507189	439069	409645	188718	183279
Pravastatin	9.30917e+06	617785	133236	5.14159e+06	31038.7	37396.9	1.1853e+06	174424	460866	292521	551130	1.11951e+06	563214	64178.1	213609	224778	206885	372029	1.68332e+06	4.25258e+06	244638	377881	3.78973e+07	4.85984e+07	3.23469e+06	33436.8	52873.4	85907.4	1.63929e+06	658848	116038	260554	1.30442e+06	168734	631430
Amlodipine	4.9146e+06	210332	158028	196774	614289	1.02589e+06	167523	371619	145203	153808	183551	174311	188920	145690	170457	202769	187008	213707	178232	174887	2.89396e+07	2.67975e+06	6.29616e+06	259221	167499	636088	152961	162298	161401	186607	161195	162601	166800	1.62645e+07	388686
N2-Dimethylguanosine	6.69523e+06	1.79741e+07	5.17894e+06	1.20358e+07	1.15511e+06	3.10833e+06	162382	8.96703e+06	31036.3	9.58565e+06	1.52303e+07	1.50882e+07	1.28812e+07	2.83499e+06	6.71193e+06	1.1054e+07	1.59497e+07	1.78018e+07	1.66934e+07	2.1029e+07	1.3775e+07	6.92779e+06	333554	2.383e+07	9.49708e+06	2.01536e+06	3.09337e+06	7.33697e+06	7.32927e+06	1.7376e+07	6.7581e+06	7.92229e+06	9.74966e+06	7.7433e+06	7.4029e+06
2,5-Furandicarboxylic acid	485754	1.30983e+07	570204	156246	82401.7	198322	591240	795880	103554	81086.1	77006.6	187855	229821	251981	182100	556353	79692.1	88838.4	132054	478374	305473	460196	1.52956e+06	1.20579e+07	249120	113745	120999	200208	69323.1	192566	187110	81888.2	275974	250297	77646.8
Perillic acid	2.13187e+07	2.08712e+07	4.94882e+06	1.03361e+07	473147	1.81694e+06	2.25401e+07	1.20569e+07	2.48788e+06	5.85861e+06	8.58827e+06	4.62526e+07	1.6939e+07	1.66885e+06	6.70737e+06	1.49409e+07	1.41987e+07	2.47707e+07	296184	378303	8.66961e+06	5.02153e+06	3.17853e+07	3.40169e+07	1.47188e+07	941493	4.08032e+06	1.08749e+07	2.85205e+07	1.19971e+07	8.44102e+06	4.44564e+07	262600	6.86912e+06	3.63197e+06
AAMU	2.26137e+08	655474	348490	621059	94976.4	279685	1.21282e+06	2.86294e+07	1.94033e+07	392079	677143	1.18149e+08	1.35773e+08	193297	2.68978e+07	2.06129e+07	632841	1.18882e+06	533706	953836	8.95913e+07	1.16367e+08	3.03403e+08	468587	594742	591766	9.38834e+06	3.13034e+07	7.33717e+07	1.73935e+07	2.19284e+06	583620	837452	1.15044e+08	2.18627e+06
4-Hydroxynonenal	1.7455e+06	1.18836e+06	419988	1.61896e+06	118989	197035	1.55661e+06	900687	338803	779936	729617	2.04523e+06	3.32421e+06	477432	609292	2.2973e+06	1.88858e+06	3.73252e+06	112563	390536	2.23706e+06	854178	2.26955e+06	1.6625e+06	1.55337e+06	196903	722065	1.48235e+06	1.11149e+06	1.06316e+06	524924	5.19626e+06	140326	385580	631182
Stercobilin	50368.4	2.13516e+06	3.53186e+06	58621.9	90479.4	59536.6	3.00098e+06	4.17035e+06	1.06863e+06	40488.7	54427.7	206927	316610	36632.1	1.0105e+06	1.30923e+06	1.42422e+06	85475.4	50452.3	53674.8	66938.7	58044.5	51367.9	77529.7	74628.1	35432.7	41263.7	52063.9	53901.8	61352.7	958544	62557.4	42356.3	46888.3	302721
Oxalosuccinic acid	3.63655e+06	6.86897e+06	1.60872e+07	4.79383e+06	464653	748168	2.66941e+06	1.38138e+06	903573	806997	3.13163e+06	3.401e+06	4.48991e+06	980426	2.72745e+06	4.46468e+06	4.3468e+06	3.1857e+06	3.04518e+06	2.90792e+06	4.09238e+06	1.58594e+06	908344	1.0676e+07	3.63391e+06	398236	397793	3.17649e+06	2.17797e+06	2.23418e+06	2.88767e+06	2.08045e+06	1.66208e+06	1.78246e+06	3.30659e+06
DL-3-Aminoisobutyric acid	2.92878e+06	3.23222e+07	4.38414e+07	1.08267e+08	1.663e+06	6.92647e+06	2.93954e+06	3.75052e+06	570993	3.61955e+06	8.56946e+06	8.3773e+07	4.7736e+07	7.82239e+06	1.74226e+06	2.99714e+06	1.00015e+07	7.04657e+06	3.71462e+06	5.12893e+06	5.98312e+06	5.738e+07	3.71903e+06	9.7981e+07	1.54276e+08	7.73543e+06	2.41733e+06	7.20327e+06	6.18402e+07	7.26632e+07	1.09667e+06	6.89069e+06	3.97258e+06	6.15094e+06	2.83465e+07
5-Aminovaleric acid	4.09727e+06	6.43782e+06	1.9172e+06	4.43104e+06	277109	1.02807e+06	3.23131e+06	1.89088e+06	778164	2.23325e+06	4.54299e+06	991840	1.10302e+07	390767	1.53528e+06	6.72368e+06	3.5826e+06	3.48606e+06	8.07079e+06	3.44452e+06	3.84954e+06	1.57572e+06	4.68645e+06	1.66482e+07	3.83164e+06	428828	927591	1.43973e+06	2.58067e+06	896698	1.64203e+06	1.45323e+06	835918	2.04929e+06	2.24883e+06
Daidzein	3.24822e+06	1.74424e+06	836791	3.36354e+06	35770	151076	1.47002e+06	552245	94271.3	210423	3.0495e+06	846172	1.61161e+06	669183	462840	696043	209748	237864	498880	1.8022e+06	90264.4	193129	2.26648e+07	2.96795e+07	1.16631e+07	38874.7	75306.6	2.02848e+06	1.10422e+07	247649	76203.9	145295	300825	262228	173295
Phloretin	580838	937868	47266.1	79930.7	123698	38530.1	932624	1.05109e+06	328262	194513	877843	1.36942e+06	1.4562e+06	252127	139895	489968	391782	97620.6	53120.2	1.54456e+06	533338	49282	59771.3	207052	9.70408e+08	34149.6	38995.4	48382.2	150952	56010.2	49026	95952.3	50992.5	48640.2	62178.6
1-Methylguanine	5.1951e+07	4.65022e+07	2.73948e+07	4.76632e+07	3.38658e+06	1.06818e+07	4.45573e+07	2.66343e+07	1.07354e+07	4.72466e+07	3.12131e+07	3.3609e+07	2.12715e+07	6.52694e+06	3.76316e+07	7.27216e+07	4.00798e+07	3.70611e+07	4.47144e+07	4.28934e+07	5.92865e+07	2.74342e+07	4.60465e+07	5.45071e+07	3.80612e+07	7.43325e+06	6.64717e+06	3.45268e+07	3.17658e+07	5.13389e+07	2.67801e+07	2.09958e+07	2.74606e+07	2.37082e+07	2.24002e+07
Nicotinuric acid	2.82086e+07	1.89069e+07	9.50752e+06	2.21779e+07	1.38978e+06	3.27351e+06	3.14611e+07	1.07857e+07	1.46211e+06	1.17077e+07	1.74993e+07	1.12345e+07	2.92584e+07	2.96246e+06	4.03186e+06	3.43841e+07	2.3315e+07	2.64697e+07	2.59515e+07	3.14787e+07	2.82204e+07	1.3774e+07	859914	5.58003e+07	2.28987e+07	1.07555e+06	3.26868e+06	1.56254e+07	7.89508e+06	1.36629e+07	1.40823e+07	1.66258e+07	2.12785e+07	7.29786e+06	1.62978e+07
Genistein	1.09082e+08	257628	160633	108940	44725.4	52581.3	3.38622e+06	159799	49877.8	196403	441988	215193	211424	680455	177782	203889	83854.9	79731.1	64166.5	136007	67157.3	54903.6	3.12782e+07	6.46222e+06	7.62985e+06	48206.3	51002.1	399154	4.51206e+06	137533	56469.4	58454.2	61735.4	101760	117853
Guanidinosuccinic acid	8.79377e+06	4.30399e+06	2.52069e+06	1.5649e+07	2.21364e+06	5.01223e+06	1.71289e+07	9.73852e+06	4.94741e+06	1.1587e+07	1.85423e+07	7.90831e+06	7.80118e+06	2.84558e+06	7.31147e+06	1.3748e+07	1.4265e+07	2.35403e+07	1.33433e+07	2.54836e+07	1.03604e+07	1.016e+07	1.07482e+07	1.02005e+07	1.71904e+07	5.75227e+06	4.19464e+06	8.44641e+06	1.43143e+07	1.24363e+07	6.5494e+06	1.62088e+07	1.87889e+07	6.28262e+06	1.36076e+07
Arabinosylhypoxanthine	1.07672e+07	8.44027e+06	9.00432e+06	2.10428e+07	3.0701e+06	4.19205e+06	2.81956e+06	7.89249e+06	1.7656e+06	7.83652e+06	1.36707e+07	9.6951e+06	9.22779e+06	7.28891e+06	1.20989e+07	1.34486e+07	1.52208e+07	1.58654e+07	1.383e+07	2.05066e+07	1.32133e+07	8.30725e+06	4.71252e+06	1.61757e+07	1.92523e+07	3.43256e+06	4.65233e+06	1.01841e+07	1.05871e+07	1.89355e+07	9.78529e+06	1.2789e+07	1.3005e+07	1.02203e+07	1.16239e+07
PGB1	693368	148672	42585.1	266198	32643	37471.3	46622.8	146308	43578.5	41727.9	50231.6	50462.1	50533.3	34773.9	48076	59885	57353.5	61904.9	133578	142550	52436.4	42804.1	3.81498e+06	1.76314e+06	159786	33866.6	42516.5	71563.9	57487.3	57363.2	52140.8	42835.9	124921	46005	65608.1
Testosterone sulfate	1.21416e+06	1.72357e+07	7.07753e+06	1.03493e+06	420984	140711	1.54377e+06	684803	404508	7.78059e+06	8.24439e+06	2.35984e+06	1.28903e+06	155722	9.9642e+07	7.43099e+07	1.37553e+08	3.8059e+07	9.27775e+06	5.53779e+06	2.47928e+07	1.2138e+08	1.62813e+06	1.78412e+07	986407	398830	369350	8.12121e+06	1.36581e+06	839973	3.65172e+07	3.69296e+07	1.37531e+07	1.65952e+06	6.59179e+07
Catechin	45432	998729	36879.8	42618.1	22313.8	28156.9	87297.4	37805.5	28205.7	29192.3	36945.4	96283.8	170998	25780.3	40546.9	62189.8	42249	49548.7	37926.3	113851	158491	33648.6	41142.1	581357	1.37868e+08	25005.5	28592	38716.8	84763.3	41321	35759	37356	31943.8	38343.4	39190
Naringenin	1.60355e+07	274068	174816	56610	36052.4	41861.2	2.15438e+08	942327	40449.1	42075.6	379975	851215	768906	39901.6	51860.6	66279.4	59829.9	73476.3	55808.3	72130.8	152019	45606.5	5.92181e+06	1.28348e+06	275155	38998.9	44558.3	46230.6	151561	64482.6	48959.1	46506.8	389034	709776	587085
3-Methylsalicylic acid	8.37126e+07	2.11252e+07	1.32984e+07	2.66395e+07	2.01971e+06	1.50748e+07	2.77637e+07	2.17394e+07	2.38191e+06	1.84401e+07	5.23801e+07	2.7709e+07	3.00221e+07	5.99349e+06	4.97281e+07	4.43521e+07	2.00035e+07	3.50134e+07	9.94835e+06	2.81146e+07	4.95119e+07	1.52888e+07	1.00456e+08	2.51676e+07	1.61023e+07	7.86992e+06	4.55844e+06	5.76027e+07	3.48772e+07	2.09636e+07	7.55462e+07	2.08748e+07	1.46006e+08	5.53944e+07	6.47191e+07
2-Methylbenzoic acid	5.90489e+06	560422	1.0983e+06	768369	290829	301592	1.30867e+07	1.07227e+06	422927	403756	447577	374160	301445	74951.6	6.51712e+06	4.77213e+06	312629	576248	194775	227441	2.70823e+06	464516	102139	240625	427846	71844	172762	876304	207728	509508	2.93329e+06	353315	641764	1.25639e+06	62340.7
Imidazolelactic acid	2.3892e+07	952704	561411	961960	570924	597181	1.43553e+06	1.3673e+06	647598	990059	1.05375e+06	1.00899e+06	775552	767200	1.0306e+06	1.16332e+06	1.1526e+06	1.20161e+06	830181	1.33629e+06	973953	758534	7.24864e+07	992861	923258	775423	680235	1.61738e+06	704228	1.14094e+06	2.25248e+06	878214	886814	570783	987090
Myrmicacin	1.44629e+06	355390	230943	1.64275e+06	121876	175451	1.42189e+06	283262	171957	178833	142982	367419	143273	183478	206656	237214	411579	207757	130561	236862	186258	449474	3.37816e+06	3.75735e+06	682648	75865.4	141422	207498	401470	339280	199478	162055	279033	202508	169303
Phosphoric acid	1.69127e+08	1.16383e+08	2.42896e+08	1.99038e+08	1.70499e+07	5.59024e+07	4.83164e+08	3.52624e+08	77844	3.39719e+08	2.68054e+08	2.65358e+08	2.55818e+08	9.25434e+07	1.10513e+08	3.97485e+08	2.42999e+08	2.81685e+08	2.13875e+08	4.84807e+08	1.5912e+08	2.37089e+08	2.89532e+07	5.3247e+08	8.93217e+07	5.90066e+07	2.20317e+07	7.55368e+07	2.94803e+08	3.73326e+08	9.03444e+07	4.61432e+08	1.36681e+08	9.30519e+07	2.30506e+08
Monomethyl phthalate	1.69777e+06	2.3007e+07	972190	217820	721554	468864	967667	398037	108764	1.36317e+06	3.11662e+06	5.23624e+06	4.79512e+06	1.23283e+06	1.89005e+06	6.39048e+06	371300	259692	8.85091e+06	9.17434e+06	704143	2.00115e+06	381903	3.57958e+06	7.77096e+06	218840	557456	1.53804e+06	2.12935e+06	8.13122e+06	8.29986e+07	813273	2.36164e+06	1.15829e+06	2.60674e+06
1,3,7-Trimethyluric acid	4.33288e+06	41284.2	46431.9	75107.9	50464.1	63590.3	39716.4	54213.1	327623	36393.5	37339.6	64118.8	3.60228e+06	17210	530308	266822	43545.8	77761.6	52006.1	38752.6	626015	2.25609e+06	1.02454e+07	41003.4	56346.4	37204.5	274223	1.3048e+06	1.79143e+06	83593.6	230126	30234.3	57446.1	3.5026e+06	76180.9
Syringic acid	503215	363318	43523	267426	75240.8	49882.4	940296	171698	346890	114367	6.65553e+06	100072	143787	4.09732e+06	298230	484119	139314	242361	1.18468e+07	7.42944e+07	1.76257e+07	242976	232882	269009	56490.2	173989	137078	9.05948e+06	215061	3.55829e+07	182464	120628	238407	7.43553e+06	219815
3-Methoxyphenylacetic acid	9.22765e+07	1.18264e+06	1.10561e+06	5.65197e+06	240658	548674	1.61974e+07	7.75286e+06	306130	402253	1.23403e+06	7.09901e+06	1.15155e+07	341377	1.22265e+07	6.77079e+06	2.34705e+06	860960	5.64619e+06	810877	1.14777e+06	7.62835e+06	2.78669e+08	6.73172e+06	7.16361e+06	294118	7.41714e+06	3.24958e+07	609063	158542	8.51229e+06	250488	4.74843e+06	6.49772e+06	3.00928e+06
5-Phenylvaleric acid	4.37193e+06	4.85447e+06	5.24619e+06	6.15814e+06	5.86303e+06	6.48065e+06	4.40539e+06	4.93888e+06	4.91184e+06	4.31069e+06	3.71663e+06	4.06858e+06	3.83349e+06	4.40162e+06	7.04748e+06	3.96642e+06	4.65758e+06	3.94478e+06	5.78741e+06	6.22171e+06	4.74034e+06	5.43009e+06	4.98641e+06	8.62479e+06	5.44516e+06	4.54068e+06	4.2714e+06	4.02506e+06	4.45066e+06	4.32746e+06	4.24458e+06	7.69124e+06	4.89843e+06	6.68612e+06	4.47937e+06
7-Methylxanthine	1.05586e+07	89799.4	74741.2	41919.3	89427.5	42565.8	354911	1.84349e+06	747367	73419.8	133563	2.12902e+06	495681	126776	4.3108e+06	5.35302e+06	58151.9	159479	78955.9	129252	7.38912e+06	1.23887e+07	1.595e+07	124171	126386	105966	455527	2.00031e+06	3.93284e+06	1.06244e+06	189003	140574	134612	5.9638e+06	513763
9-Methyluric acid	5.95306e+07	7.45171e+06	1.06391e+07	172410	9.9679e+06	1.41093e+07	1.47446e+07	1.27952e+07	1.52141e+07	1.99409e+07	4.73317e+06	2.06087e+07	1.86271e+07	362397	1.4646e+08	3.68985e+07	3.42662e+06	1.23552e+07	9.34103e+06	2.30777e+06	3.54991e+06	9.45961e+07	1.35094e+08	4.73517e+06	1.16441e+07	3.23225e+07	1.51772e+07	8.73371e+06	2.37427e+08	1.86722e+07	3.80558e+06	1.80114e+07	5.26567e+06	7.14897e+07	5.54155e+06
3-Aminosalicylic acid	1.96205e+06	307146	740288	288284	111276	140650	279016	1.00201e+06	66682.2	176323	222442	505131	782068	940315	164508	73771.8	58962.8	390697	491049	277132	92262.1	184835	705614	2.64885e+06	146881	157980	245163	539382	164568	216892	232479	132448	130702	412721	528323
Ranitidine	143412	169380	144245	146108	79800.7	100978	172457	149838	91669.3	110655	132515	170380	145129	133247	176143	202330	145914	182631	127847	153263	172259	138987	138646	193747	156288	89915.3	99681.9	145524	125865	152692	130090	135993	129270	136483	132435
Hydrochlorothiazide	58465.2	89109	113722	250072	34183.5	81821.2	112626	117281	32218.9	61052.2	47408.5	151203	1.60073e+07	37568.4	390426	520138	84141.5	148731	40973.5	48930.5	182048	49325.7	68692.2	80566.5	641415	67423.4	46113.7	187798	1.27324e+07	100599	224935	159688	39786.6	6.50471e+07	119681
Salicylic acid	2.51108e+07	974137	1.68768e+06	3.91309e+06	1.2809e+07	8.45988e+06	1.80179e+07	2.10246e+07	1.00763e+06	583679	589738	1.33161e+06	1.45515e+06	572185	4.40851e+06	1.94832e+06	422520	6.00303e+06	1.03604e+06	3.22332e+06	8.90766e+07	1.44234e+06	2.85619e+07	2.05778e+06	1.84244e+06	967381	1.38139e+06	3.21224e+06	1.30098e+06	638707	2.65609e+06	383627	597498	1.78195e+08	1.21025e+06
Theophylline	1.4081e+08	6.41843e+07	1.61792e+08	4.46564e+07	4.80743e+07	8.3746e+07	2.67066e+07	6.89563e+07	2.55798e+07	4.95235e+07	7.83243e+07	7.88032e+07	1.83402e+08	1.71443e+08	1.49712e+08	8.19434e+07	9.81368e+07	9.90542e+07	6.63148e+07	8.89562e+07	7.67475e+07	1.1298e+08	2.11364e+08	1.23358e+08	7.46063e+07	4.79713e+07	4.91258e+07	8.37227e+07	8.85274e+07	8.17378e+07	8.86798e+07	8.68661e+07	6.16714e+07	8.22948e+07	7.8697e+07
Benzoic acid	1.15021e+08	2.19949e+07	2.68502e+07	3.46545e+08	1.78077e+07	8.93168e+06	1.76636e+08	1.66483e+08	1.36046e+07	3.13835e+07	7.22626e+07	1.69276e+07	3.50055e+07	1.22024e+07	7.06246e+07	6.22556e+07	2.55708e+07	2.8592e+08	4.76913e+07	7.64361e+07	7.87743e+07	1.3534e+08	4.05741e+07	2.09185e+07	1.84265e+07	1.32711e+07	1.55917e+08	3.94468e+08	1.32827e+07	4.37493e+07	5.48819e+07	4.26022e+07	9.20409e+07	7.07236e+07	6.47825e+07
Paracetamol	658205	1.92141e+06	257339	500697	402810	119944	3.84372e+06	771682	268067	325304	1.07258e+06	710261	923069	54252.8	403205	662221	814563	1.70367e+06	470718	178724	2.87041e+06	383335	242514	869312	338141	347131	418104	168469	434973	263786	239459	302642	608359	3.15549e+07	317478
4-Methylphenol	1.12205e+07	2.16411e+07	3.34551e+07	6.23294e+07	1.06245e+07	2.74187e+07	3.98116e+07	2.92172e+07	5.53576e+06	2.01433e+07	8.48284e+06	3.15087e+07	1.97565e+07	6.09865e+06	1.18933e+08	1.73757e+08	2.99642e+07	5.15528e+07	5.27517e+06	8.85504e+06	4.8572e+07	1.0399e+07	3.39962e+06	9.70755e+06	1.65828e+07	2.47954e+07	2.05089e+07	7.06719e+07	3.12662e+07	1.69911e+07	6.24745e+07	4.57988e+07	9.08836e+06	2.50905e+07	3.62567e+07
Methylsuccinic acid	1.7847e+08	8.30879e+07	6.926e+07	6.54802e+07	1.04916e+08	2.79955e+07	5.98212e+07	5.66515e+07	2.87451e+07	4.11193e+07	7.39805e+07	7.9596e+07	5.5046e+07	4.02323e+07	9.05827e+07	1.08205e+08	6.48433e+07	9.36114e+07	6.87212e+07	1.28913e+08	7.03763e+07	1.23224e+08	1.63529e+08	8.87202e+07	6.79443e+07	2.72785e+07	2.41675e+07	8.1611e+07	6.17379e+07	8.7845e+07	6.73579e+07	5.54459e+07	4.8356e+07	9.04599e+07	5.539e+07
Pyridoxal	541271	1.85675e+06	2.08193e+06	455407	48683.3	468767	4.41046e+06	2.15352e+06	1.22205e+06	1.50845e+06	3.43247e+06	8.286e+06	4.4029e+06	475090	4.18031e+06	9.07026e+06	5.24814e+06	9.90725e+06	1.65403e+06	2.30296e+06	5.72382e+06	1.41256e+06	4.84393e+06	2.11481e+06	1.59728e+06	345201	489536	3.5328e+06	4.62561e+06	2.84531e+06	4.68863e+06	3.17874e+06	1.72794e+06	707358	3.08793e+06
N,N-dimethylarginine	1.26766e+07	1.61076e+07	6.05356e+06	2.15778e+07	97105.2	108191	6.082e+06	2.69702e+06	116804	1.76028e+06	1.20128e+07	1.58205e+07	9.35607e+06	1.61935e+06	5.99799e+06	1.78109e+07	1.10045e+07	1.66361e+07	1.31197e+07	2.00236e+07	3.33216e+06	617283	5.51209e+06	2.59022e+07	1.20422e+07	168773	93852.9	7.73674e+06	5.34854e+06	1.73712e+07	8.45237e+06	4.42615e+06	2.07991e+06	1.74199e+06	6.13494e+06
D-Ribose-1-phosphate	1.09573e+07	7.4216e+06	7.78734e+06	1.22214e+07	2.21259e+06	2.6567e+06	7.70717e+06	1.22599e+07	536408	7.39198e+06	1.14802e+07	1.47768e+07	1.10504e+07	6.68239e+06	8.01987e+06	1.23672e+07	1.16345e+07	1.45083e+07	1.0075e+07	1.26189e+07	9.27637e+06	6.50933e+06	3.93529e+06	1.20032e+07	1.33524e+07	2.71398e+06	3.99258e+06	1.02934e+07	1.13877e+07	1.75768e+07	7.16059e+06	1.08597e+07	7.566e+06	5.13685e+06	6.99516e+06
3,4-Dihydroxyphenylglycol O-sulfate	1.08075e+06	538040	8.86247e+06	55376.1	42351.6	1.07528e+07	7.89531e+06	109757	28309.9	266351	3.10205e+06	340476	58491.5	30559.5	68985.5	155006	154343	62015.6	1.12586e+06	1.60126e+06	72300.5	5.68797e+06	243104	63592.6	183181	229654	508838	1.0572e+06	425207	1.06673e+06	40643.9	165086	1.53014e+06	95414.1	5.91508e+07
Sulfuric acid	5.32389e+08	6.79566e+08	4.84366e+08	6.96221e+08	1.7098e+08	3.09466e+08	5.53538e+08	8.34958e+08	5.93756e+08	9.89961e+08	7.26449e+08	7.60237e+08	8.82272e+08	4.58319e+08	5.69657e+08	6.56412e+08	7.49589e+08	8.97156e+08	5.97366e+08	5.60622e+08	5.04587e+08	3.24787e+08	8.43562e+08	2.93081e+08	1.03757e+09	2.28552e+08	2.31462e+08	1.14856e+09	5.38534e+08	5.87924e+08	7.55668e+08	3.58464e+08	5.07437e+08	6.22679e+08	3.07894e+08
Purine	4.21445e+08	2.50206e+08	3.28937e+08	5.92381e+07	1.79244e+08	1.25464e+08	2.71488e+08	2.55057e+08	4.77396e+07	1.72958e+08	2.36594e+08	3.15212e+08	4.24443e+08	2.61023e+08	3.60321e+08	4.30195e+08	4.06741e+08	5.42769e+08	2.43469e+08	3.18777e+08	3.15341e+08	3.25444e+08	4.39247e+08	6.41826e+08	2.66514e+08	8.52195e+07	9.187e+07	2.39521e+08	3.54524e+08	4.43723e+08	2.35643e+08	4.29987e+08	1.95901e+08	2.60601e+08	2.9082e+08
4-Nitrophenol	4.35867e+06	2.48194e+06	3.55031e+06	5.13729e+06	2.59724e+06	3.79194e+06	5.49665e+06	7.4585e+06	8.4751e+06	4.18988e+06	4.10294e+06	8.88724e+06	4.84519e+06	3.05277e+06	7.20105e+06	2.13848e+06	4.16808e+06	1.84176e+06	2.51661e+06	2.89824e+06	2.72067e+06	4.45582e+06	3.74005e+06	3.45088e+06	4.80357e+06	6.11848e+06	4.09409e+06	4.81697e+06	2.85842e+06	3.5815e+06	4.155e+06	3.63505e+06	2.9092e+06	3.11549e+06	2.72429e+06
Thymidine 5'-monophosphate	53938	9.09915e+06	37686.3	518461	32499.2	31050	510167	246229	39133.2	1.51595e+06	6.33433e+06	1.78652e+06	254458	33329.7	8.41233e+06	1.74436e+06	45313	239923	40692	42793.2	49703.7	308792	189546	61573.7	154951	33464.7	35999.2	38232	5.95788e+06	44613.2	35030.1	42528.9	309809	425874	2.87202e+06
5'-S-Methyl-5'-thioadenosine	4.20539e+06	3.17957e+06	4.24886e+06	284751	342284	465603	496045	5.14424e+06	45074.2	3.43326e+06	1.44118e+06	2.71694e+06	1.56829e+06	613361	1.51741e+06	3.72245e+06	2.2633e+06	2.48586e+06	1.75848e+06	2.96281e+06	2.85808e+06	839366	150156	1.05039e+07	324442	662637	602839	4.41536e+06	1.71926e+06	2.43821e+06	4.44805e+06	1.27425e+06	1.47207e+06	1.77244e+06	978079
N-Acetyl-DL-glutamic acid	2.73448e+07	1.11362e+07	5.63526e+06	3.03794e+07	1.28001e+06	2.24862e+06	9.86031e+06	7.08476e+06	197958	4.0665e+06	9.64505e+06	1.20375e+07	9.17817e+06	5.89701e+06	7.65683e+06	1.30697e+07	1.48858e+07	9.18115e+06	1.02224e+07	1.2486e+07	1.23804e+07	6.59745e+06	3.44147e+07	1.03541e+07	1.76325e+07	1.64637e+06	2.74751e+06	1.33673e+07	8.43661e+06	1.39375e+07	1.62921e+07	7.40433e+06	7.02797e+06	5.86205e+06	9.98371e+06
5-methylthioribose	4.80804e+06	6.18817e+06	2.16614e+06	4.58044e+06	392345	906066	6.45645e+06	2.87677e+06	64568.1	2.07741e+06	3.7058e+06	4.77791e+06	4.88672e+06	1.11052e+06	2.37193e+06	5.76481e+06	3.44918e+06	4.40975e+06	3.41162e+06	3.25903e+06	4.69656e+06	1.67026e+06	3.35033e+06	4.84523e+06	4.14879e+06	774801	1.00288e+06	4.28207e+06	2.68878e+06	3.91163e+06	4.93432e+06	3.94955e+06	2.35861e+06	2.78051e+06	4.12455e+06
Glyceraldehyde	1.47947e+08	6.98076e+07	1.70785e+08	4.95512e+07	1.52948e+08	9.6261e+07	3.09437e+07	7.678e+07	1.83422e+06	5.42471e+07	8.4064e+07	8.32371e+07	2.2976e+08	1.77378e+08	1.57117e+08	8.8865e+07	1.03515e+08	1.0258e+08	7.15787e+07	9.51711e+07	8.29574e+07	1.38633e+08	2.17287e+08	1.49722e+08	7.97215e+07	5.4491e+07	7.82821e+06	8.75412e+07	9.38577e+07	9.17704e+07	8.02785e+07	9.26693e+07	5.16017e+07	2.25911e+07	8.65036e+07
Arachidonic acid	4.31072e+06	8.47321e+06	3.90828e+06	4.38001e+06	804251	507393	8.34339e+06	1.20436e+06	1.1775e+06	997327	710405	770017	554967	621099	6.38558e+06	3.86663e+06	895444	571733	1.07286e+06	2.48053e+06	9.72137e+06	1.12661e+06	1.40276e+06	6.09916e+06	2.9428e+06	1.99903e+06	636758	857813	414736	2.05824e+07	4.63894e+06	304312	819802	1.50317e+06	676089
trans-Aconitic acid	3.57492e+08	4.93973e+08	1.7673e+08	1.74363e+08	6.44573e+07	1.22679e+08	2.13075e+08	1.79853e+08	1.46818e+06	1.13653e+08	1.71803e+08	2.47386e+08	1.96328e+08	1.79606e+08	2.83326e+08	3.92441e+08	2.91948e+08	2.1795e+08	2.47996e+08	3.31985e+08	2.43995e+08	1.59224e+08	3.40259e+08	2.69734e+08	1.2644e+08	9.08359e+07	1.01733e+08	3.61434e+08	1.59736e+08	3.0271e+08	3.82755e+08	1.81052e+08	1.80288e+08	2.06929e+08	2.88823e+08
(E)-Ferulic acid	7.64376e+07	6.90445e+07	5.34752e+07	3.77472e+07	4.94428e+08	6.09296e+06	4.46599e+07	2.33244e+08	3.91096e+06	4.20149e+07	1.14464e+08	1.47203e+07	9.57458e+07	2.09089e+08	2.13612e+08	5.02552e+07	1.93572e+07	3.04791e+08	4.02921e+06	2.28396e+07	2.52157e+09	7.94462e+07	512961	4.98468e+07	1.06531e+08	2.80901e+07	3.26148e+07	2.89902e+07	4.94648e+07	7.52658e+07	3.2635e+07	3.19134e+07	4.003e+07	2.41674e+09	5.61091e+07
Undecylic acid	775215	83201.5	64175.1	108063	42636.5	50518	137150	81079.7	53881	54127.4	72748.1	184838	177582	51409.1	76868.8	95396.7	132570	111219	73237.1	84826.3	308964	185918	1.07737e+07	335208	146547	50792.1	65532.6	205698	119421	92807.8	62795.4	82082.4	86019.2	70775.2	62095.3
S-Adenosylhomocysteine	2.21925e+06	39533.5	43896.1	59730	14222.1	62389.3	5.29871e+06	7.06339e+06	64021.7	216749	191946	229129	2.12707e+06	66358.1	174242	295575	241779	158897	35131.2	46417	920079	935364	830203	52978.8	113010	16023.3	82896.2	67730.1	66375.6	197092	347598	108279	37756.7	175367	269439
Traumatic Acid	6.86988e+06	1.53724e+07	9.43387e+06	8.41273e+06	547009	536816	1.50231e+07	1.1855e+07	317986	1.12186e+06	1.94971e+06	9.69776e+06	1.39165e+07	820738	2.53324e+06	1.00655e+07	3.79454e+06	577766	1.63098e+06	2.16403e+06	925045	972415	1.01437e+07	7.87073e+06	3.96765e+06	141297	420720	1.21107e+07	1.64467e+06	1.70424e+06	2.05373e+06	9.67005e+06	255215	1.82707e+06	1.4973e+06
Xanthurenic acid	2.74972e+06	1.10392e+06	1.0342e+06	353644	86656.4	149720	1.81231e+06	1.49303e+06	274231	3.40273e+06	2.39308e+06	913917	2.65642e+06	441827	674675	1.43659e+06	4.49232e+06	5.36679e+06	2.15749e+06	2.0622e+06	2.57786e+06	1.85048e+06	2.36758e+06	3.69341e+06	3.25e+06	194950	452754	2.21382e+06	1.18148e+06	1.91936e+06	1.42733e+06	2.2252e+06	2.2101e+06	807860	2.22282e+06
4-Methylcatechol	1.87872e+06	8.43325e+06	8.56001e+06	6.52884e+06	739148	1.84482e+06	1.27144e+07	7.93695e+06	376922	5.05419e+06	2.12987e+06	1.24574e+07	4.35839e+06	717015	7.47173e+06	1.29468e+07	4.47453e+06	7.23258e+06	1.76474e+06	3.60063e+06	1.09947e+07	3.43381e+06	673783	2.09243e+06	338588	1.3541e+06	2.50229e+06	1.71688e+07	4.87417e+06	3.39246e+06	6.01143e+06	7.5182e+06	2.9049e+06	5.79007e+06	3.03156e+06
Tetradecanedioic acid	4.98168e+06	154893	190751	529826	44255.5	163198	793366	162513	237186	114845	89901.6	140402	541188	343049	42708.9	318314	246506	214131	59715.1	202731	299550	668224	9.88181e+07	1.02752e+06	968741	232785	126785	213687	501365	383204	136820	310692	103880	276433	64370.3
Nonanoic acid	1.46261e+08	1.11363e+08	1.41815e+08	2.33067e+08	7.84484e+07	1.70873e+08	1.59599e+08	2.33794e+08	3.43475e+08	1.11542e+08	2.47907e+08	2.45587e+08	1.04057e+08	1.47267e+08	2.02429e+08	8.74095e+07	1.00644e+08	8.63878e+07	1.8685e+08	8.63386e+07	8.33793e+07	1.69587e+08	9.29026e+07	1.598e+08	1.74221e+08	2.20575e+08	1.62716e+08	1.49371e+08	8.55202e+07	1.44887e+08	1.34727e+08	2.09684e+08	1.00387e+08	9.20432e+07	8.98521e+07
Neopterin	160676	312446	256966	50426.4	44722.8	69447.4	664525	265785	26573.6	669669	224781	2.03506e+06	1.24537e+06	83046	349645	764122	955776	1.54722e+06	318256	813016	559067	749205	162136	1.36094e+06	336370	29613.1	182787	92651.6	5.27269e+06	2.69652e+06	62626	1.09085e+06	347671	470191	177917
2-Hydroxyhippuric acid	759164	1.07888e+07	2.2807e+06	5.69608e+06	951133	856933	1.55874e+07	7.60662e+06	604032	3.72556e+06	2.77117e+06	4.79538e+06	6.46333e+06	448369	4.14297e+06	7.00107e+06	2.96419e+06	1.38383e+07	706617	2.02045e+06	2.0163e+07	2.92722e+06	577585	4.47366e+06	712255	1.21214e+06	1.16019e+06	1.46292e+06	4.72074e+06	2.27274e+06	1.99804e+06	1.5589e+06	1.68669e+06	452706	1.79819e+06
N-Acetyl-L-aspartic acid	2.83713e+07	2.83699e+07	1.19034e+07	4.87727e+07	2.95219e+06	4.01978e+06	2.15153e+07	1.70864e+07	798330	9.10949e+06	1.81708e+07	1.69272e+07	1.12399e+07	7.89901e+06	1.50956e+07	2.52996e+07	2.3822e+07	2.48298e+07	2.2751e+07	3.55017e+07	2.33487e+07	1.18906e+07	3.10046e+07	3.3594e+07	3.3108e+07	3.55135e+06	6.36435e+06	1.90657e+07	1.06331e+07	2.45699e+07	1.98776e+07	1.9331e+07	1.89092e+07	9.42436e+06	2.0212e+07
Sebacic acid	3.82597e+07	3.30147e+07	1.05653e+07	7.31187e+07	3.67948e+06	8.92035e+06	2.67911e+07	6.42172e+07	3.8813e+06	1.61554e+07	2.58872e+07	5.16309e+07	5.33171e+07	1.15569e+07	1.30868e+07	7.95372e+07	5.67821e+07	2.76506e+07	7.11411e+06	1.27731e+07	3.43839e+07	3.24329e+07	9.50647e+06	3.63993e+07	1.05526e+07	5.30923e+06	7.36021e+06	4.29983e+07	3.04709e+07	3.73367e+07	4.04166e+07	3.50079e+07	1.19014e+07	2.55605e+07	1.67894e+07
Azelaic acid	1.14079e+08	1.33086e+07	1.24874e+07	3.16404e+07	680233	6.53584e+06	743287	2.29968e+06	684978	749840	6.11935e+06	1.26589e+07	8.61967e+07	1.53769e+07	1.30008e+07	4.13964e+07	1.30202e+07	1.83771e+06	7.20749e+06	1.47692e+06	1.31246e+08	7.86546e+07	6.88748e+06	2.00238e+07	5.8554e+07	3.46449e+06	8.52972e+06	7.80966e+07	1.21231e+07	6.68404e+06	1.11201e+06	2.77851e+07	7.61686e+06	1.76499e+07	7.79329e+06
N-Acetyl-D-galactosamine 4-sulfate	1.20233e+07	6.129e+06	2.58326e+07	2.01343e+07	1.79487e+07	1.72686e+07	1.9026e+07	1.2409e+07	1.02826e+07	1.88263e+07	1.40592e+07	1.29869e+07	1.42421e+07	1.11292e+07	3.73405e+07	1.06605e+07	1.59264e+07	3.89177e+07	3.30761e+07	3.64989e+07	1.99465e+07	1.18205e+07	9.73807e+06	1.90442e+07	3.04655e+07	1.5052e+07	6.09228e+06	7.62317e+06	2.82284e+07	4.30847e+07	7.35652e+06	2.68424e+07	5.61627e+07	3.50619e+07	1.3027e+07
Pseudouridine	9.27286e+07	1.75595e+08	9.90523e+07	2.12125e+08	2.13279e+07	2.8876e+07	9.20636e+06	1.19644e+08	127343	8.03695e+07	1.64194e+08	1.83436e+08	1.12662e+08	4.13859e+07	9.78606e+07	1.63618e+08	1.75403e+08	2.21879e+08	1.52568e+08	3.05938e+08	1.73343e+08	6.20317e+07	272186	1.96245e+08	2.1873e+08	3.90755e+07	3.99452e+07	9.4926e+07	9.66028e+07	1.98817e+08	1.22243e+08	1.22121e+08	1.01803e+08	8.38311e+07	1.26818e+08
D-(-)-Mannitol	4.07768e+07	1.09183e+08	1.39473e+08	3.21616e+07	8.51152e+06	4.44899e+07	1.77993e+07	6.3952e+07	4.32297e+06	3.77267e+07	5.02396e+07	1.65443e+08	1.41942e+08	5.47054e+07	1.36249e+08	9.33562e+07	7.9184e+07	1.65524e+08	5.6741e+07	8.68537e+07	8.725e+07	1.20933e+08	3.78638e+07	2.57096e+08	2.32332e+07	2.32778e+07	7.77832e+07	8.17911e+07	1.36995e+08	1.08173e+08	6.41047e+07	5.08484e+07	3.85019e+08	1.31196e+08	8.29551e+07
Hydrocinnamic acid	3.59424e+06	231691	103185	425639	121563	41779.1	1.68525e+07	303826	75811.5	99866.8	242539	463528	136891	201983	350824	233621	52172.3	746593	117478	266087	1.01314e+06	147510	1.40547e+07	266815	316598	151562	143314	169601	171900	771441	142675	276923	143444	187520	112993
Gly-Leu	5.55578e+06	3.41208e+06	1.93971e+06	6.01758e+06	456202	885102	2.37441e+06	1.90942e+06	72393.1	1.63142e+06	4.08242e+06	3.34533e+06	2.65444e+06	715947	2.69519e+06	5.27279e+06	4.94348e+06	7.5972e+06	4.70237e+06	8.43333e+06	4.72595e+06	3.55395e+06	2.89397e+06	1.20997e+07	4.10069e+06	129238	975563	2.68725e+06	1.8434e+06	4.53774e+06	2.02609e+06	1.98883e+06	3.88727e+06	2.46501e+06	3.04428e+06
N-Isobutyrylglycine	6.2122e+06	3.93477e+06	1.45525e+06	2.27976e+06	948408	1.74314e+06	7.02326e+06	3.34276e+06	1.20541e+06	1.66925e+06	4.25301e+06	8.83624e+06	5.55172e+06	645435	4.50716e+06	1.36695e+07	2.87273e+06	8.22477e+06	2.06911e+06	1.41126e+07	1.44014e+07	5.10976e+06	3.02149e+06	5.39062e+06	2.67591e+06	417499	391870	5.93881e+06	7.19286e+06	3.04236e+06	1.01208e+07	2.71038e+06	2.78178e+06	3.11391e+06	4.91022e+06
Levulinic acid	1.72333e+06	2.72627e+06	1.25874e+06	476396	854237	944197	2.79844e+06	2.06362e+06	2.494e+06	940682	1.82741e+06	7.18697e+06	3.82191e+06	2.51917e+06	1.03377e+06	1.77487e+06	1.7388e+06	2.21028e+06	3.38747e+06	4.22283e+06	1.11913e+06	1.55718e+06	4.04324e+06	1.64022e+07	3.64323e+06	501444	3.43397e+06	1.31074e+06	1.31908e+06	8.89937e+06	1.51546e+06	1.44348e+06	1.39931e+06	361768	2.26053e+06
Hippuric acid	423677	9.04153e+07	8.69511e+06	2.48441e+07	849190	1.7826e+06	1.38961e+08	3.99311e+07	56080.8	2.36055e+07	1.50212e+07	2.2307e+07	4.41759e+07	377518	1.48587e+07	3.01784e+07	1.86282e+07	1.22203e+08	1.51875e+06	7.47913e+06	9.75836e+07	1.27556e+07	66394.9	3.57798e+06	2.02661e+06	424899	3.72251e+06	3.10333e+06	8.73109e+06	1.13797e+07	4.06481e+06	4.96001e+06	4.28564e+06	760078	4.40758e+06
Kynurenine	1.26052e+06	5.2539e+06	2.79691e+06	169051	398594	681011	853608	1.51211e+06	38692	599929	1.16128e+06	1.67328e+06	981147	116877	511535	851157	1.53483e+06	1.21556e+06	2.40062e+06	2.644e+06	247501	1.84745e+06	1.14022e+06	8.70658e+06	1.33114e+06	522248	108899	1.27747e+06	1.21663e+06	721390	1.13648e+06	659954	1.70427e+06	101614	2.19442e+06
3-Indoxyl sulphate	7.39233e+08	6.17568e+08	8.27847e+08	1.31686e+09	8.55759e+07	3.51465e+08	1.50116e+09	9.49632e+08	1.4908e+08	9.2186e+08	9.09978e+08	1.11257e+09	9.48873e+08	2.28619e+08	1.35185e+09	1.61558e+09	1.46595e+09	2.17844e+09	3.29581e+08	7.08547e+08	1.48148e+09	3.7079e+08	3.74529e+08	4.02499e+08	6.63767e+08	2.39183e+08	3.07621e+08	1.71897e+09	1.28775e+09	7.97172e+08	9.46908e+08	1.1754e+09	7.47584e+08	2.8231e+08	5.10582e+08
Glycochenodeoxycholic acid	563221	132412	31267.4	38148.1	21004.7	26424.8	38625.2	1.64035e+07	27172.4	34110.2	46757.9	41837	36992	24062.4	48780	203033	36484.8	91172.9	597362	133763	42049.5	48636.8	1.39996e+06	523781	37607.9	275752	28218.8	307556	33718.8	37195	51042.7	34957.8	1.15616e+06	184832	32791.1
Citraconic acid	3.88981e+08	5.20576e+08	1.24279e+08	2.30826e+08	6.70539e+07	1.13516e+08	5.54753e+08	2.88113e+08	9.91954e+06	1.76742e+08	2.80366e+08	5.9371e+08	4.01581e+08	2.22465e+08	3.22613e+08	4.46726e+08	3.05319e+08	2.32748e+08	2.42551e+08	3.65622e+08	3.62711e+08	2.24101e+08	3.19544e+08	3.37104e+08	2.4278e+08	9.47279e+07	1.30905e+08	4.47172e+08	1.40642e+08	3.56576e+08	5.35586e+08	2.43291e+08	2.02215e+08	2.94935e+08	3.29513e+08
Glycodeoxycholic acid	563221	8.92775e+06	1.90083e+06	1.064e+06	129469	173288	649176	1.57542e+06	1.11333e+06	1.27144e+06	2.19142e+06	1.47387e+06	3.09008e+06	937522	5.84624e+06	1.66182e+07	3.68462e+06	5.97231e+06	597362	581045	1.2128e+07	2.55799e+06	1.39996e+06	5.27806e+06	79531	275752	73278.1	2.04618e+06	1.67855e+06	4.2964e+06	6.15068e+06	1.35945e+06	1.15616e+06	184832	1.41689e+06
Gluconic acid	1.86174e+08	3.8906e+08	3.70324e+08	2.19577e+08	2.96448e+08	5.72842e+08	3.21093e+07	3.02872e+08	9.8583e+07	2.83295e+08	5.67703e+08	4.05391e+08	4.24581e+08	3.84554e+08	4.70326e+08	3.57636e+08	4.02598e+08	3.51104e+08	4.18753e+08	4.79272e+08	4.54796e+08	2.51735e+08	6.24233e+08	4.08775e+08	1.37543e+08	5.50584e+08	2.506e+08	4.97119e+08	3.48801e+08	4.83503e+08	3.7011e+08	2.97803e+08	3.54843e+08	3.68194e+08	3.88957e+08
Dodecanedioic acid	679145	77756.6	93925.4	389576	80783.9	163660	518372	397153	114257	170103	148329	944366	301783	767241	283271	859733	219300	176731	87481	186150	415565	3.9433e+06	1.36112e+07	507817	246172	356736	67784.6	341108	179862	321939	938417	477860	177536	173388	410869
cis-4-Decenedioic acid	2.99703e+07	9.92691e+07	2.33045e+07	4.89156e+07	657131	2.01372e+06	879352	1.02185e+07	1.04085e+06	1.08569e+07	9.69564e+06	2.40279e+07	4.06519e+07	3.43177e+06	7.39733e+06	2.74494e+07	9.94403e+06	1.665e+07	7.71204e+06	5.37994e+06	2.81715e+07	1.72635e+07	1.39527e+07	6.97595e+07	2.1802e+07	1.60603e+06	1.81878e+06	3.65206e+07	1.74267e+07	1.29966e+07	1.33919e+07	2.90275e+07	3.23056e+06	8.78206e+06	2.57457e+06
D-(+)-Arabitol	1.72692e+08	1.06599e+09	7.54415e+07	5.31812e+07	1.00059e+07	5.01631e+07	7.73155e+07	9.80219e+07	5.5934e+06	5.62912e+07	8.19203e+07	1.00991e+08	1.13048e+08	8.44532e+07	1.29816e+08	2.03499e+08	1.84106e+08	1.89537e+08	8.69942e+07	1.25787e+08	1.44457e+08	1.07566e+08	4.26089e+08	2.49018e+09	4.60598e+07	3.61503e+07	3.38679e+07	9.94569e+07	8.91032e+07	1.91886e+08	6.4248e+07	1.21242e+08	7.24657e+07	1.43334e+08	8.80947e+07
3-Methyladipic acid	3.4109e+07	2.78636e+07	1.83801e+07	6.26813e+07	2.4577e+06	3.46234e+06	3.23506e+07	2.87047e+07	2.72678e+06	1.87614e+07	3.73943e+07	3.28891e+07	3.46581e+07	1.13878e+07	2.54838e+07	3.7311e+07	1.51072e+07	2.24639e+07	9.13048e+06	6.66986e+06	6.48939e+07	1.93903e+07	2.21847e+07	2.16451e+07	7.24268e+07	3.95823e+06	5.76844e+06	3.6478e+07	2.43699e+07	2.60094e+07	1.22515e+07	2.20791e+07	1.22403e+07	5.15855e+07	9.41079e+06
Hexanoic acid	1.1713e+07	4.91157e+06	8.79511e+06	1.57489e+07	6.16826e+06	1.00986e+07	8.31717e+06	1.15297e+07	2.00548e+07	7.9534e+06	7.54787e+06	1.06976e+07	8.21735e+06	8.96882e+06	1.19515e+07	4.54133e+06	8.55966e+06	7.54657e+06	9.34359e+06	6.10502e+06	7.2096e+06	1.10664e+07	1.50694e+06	9.25766e+06	1.23614e+07	1.46131e+07	1.16328e+07	9.44501e+06	5.91616e+06	1.10185e+07	9.34073e+06	9.46256e+06	7.33294e+06	7.4146e+06	6.62003e+06
Aceturic acid	4.32436e+06	3.10175e+06	813776	2.54651e+06	258135	1.00318e+06	494213	2.03841e+06	315768	1.59988e+06	3.371e+06	4.43209e+06	2.3383e+06	2.40267e+06	2.58877e+06	7.14799e+06	1.03611e+07	1.78247e+07	2.59875e+06	2.79828e+06	2.7292e+06	2.98756e+06	6.50665e+06	3.45162e+06	2.60393e+06	81853.2	763488	3.69936e+06	2.67961e+06	2.23037e+07	2.97005e+06	6.87644e+06	4.58237e+06	3.55414e+06	3.65688e+06
N-Acetyl-L-phenylalanine	4.89639e+06	4.38503e+06	1.59448e+06	3.61455e+06	744013	1.23018e+06	1.29911e+07	7.42261e+06	929577	1.27649e+06	1.95911e+06	4.11105e+06	5.32383e+06	962413	4.41907e+06	4.95689e+06	952145	1.87432e+06	2.2827e+06	2.98014e+06	759909	2.76217e+06	5.85259e+06	4.6656e+06	3.33288e+06	1.50195e+06	4.9157e+06	1.84239e+06	1.03468e+06	2.1797e+06	6.58333e+06	778579	5.61625e+06	337813	3.8983e+06
Decanoic acid	2.01471e+07	1.96657e+07	2.15488e+07	3.05951e+07	2.01099e+07	2.43556e+07	2.87972e+07	2.63428e+07	2.79636e+07	1.94801e+07	9.45419e+06	2.77593e+07	2.42683e+07	2.60242e+07	2.3087e+07	1.74211e+07	1.82442e+07	1.90369e+07	2.29914e+07	2.45162e+07	1.97236e+07	2.35894e+07	1.93616e+07	2.45722e+07	2.01172e+07	2.36346e+07	1.93901e+07	2.59244e+07	1.86152e+07	1.75853e+07	2.24571e+07	2.44874e+07	2.50007e+07	2.56129e+07	1.80309e+07
Vanillic acid	8.82756e+06	2.74426e+06	3.0843e+06	1.48359e+06	555527	1.06756e+06	1.13487e+07	4.01689e+06	226911	257680	1.55831e+06	3.23206e+06	7.81561e+06	2.02272e+06	6.55959e+06	1.11534e+07	520905	454034	961350	3.29306e+06	952683	6.4087e+06	1.78565e+07	2.033e+07	439740	886518	625867	3.21575e+06	419843	1.08462e+06	5.66507e+06	1.12683e+06	2.91296e+06	861482	1.75642e+06
Caprylic acid	6.42762e+06	1.4857e+06	2.03702e+06	4.02461e+06	1.76468e+06	2.97484e+06	4.51538e+06	3.33269e+06	6.31547e+06	1.61205e+06	3.76199e+06	2.28548e+06	2.25493e+06	2.45309e+06	3.00784e+06	1.06565e+06	1.48373e+06	1.33034e+06	3.4535e+06	1.22782e+06	1.331e+06	2.18752e+06	8.43728e+06	2.11513e+06	3.9675e+06	3.29694e+06	2.99678e+06	2.23199e+06	1.62575e+06	1.70522e+06	2.90716e+06	2.10487e+06	1.89866e+06	1.44634e+06	1.15218e+06
5-Hydroxy-DL-tryptophan	7.40416e+06	1.02277e+07	4.9479e+06	7.28468e+06	675036	1.91282e+06	1.28312e+07	8.08546e+06	1.29121e+06	5.20281e+06	9.91918e+06	1.10664e+07	8.02922e+06	1.73324e+06	8.21547e+06	1.97356e+07	9.06815e+06	1.10619e+07	1.1259e+07	1.59119e+07	8.98747e+06	5.35159e+06	8.33622e+06	1.43389e+07	1.4856e+07	1.64574e+06	1.9681e+06	6.51969e+06	9.72519e+06	1.41447e+07	1.05823e+07	5.96503e+06	9.05191e+06	5.58946e+06	6.82799e+06
Allantoin	3.19648e+06	1.29113e+06	961050	8.51229e+06	213653	412276	3.27724e+06	768434	203952	1.28902e+06	1.03809e+06	1.53314e+06	2.46548e+06	873420	707786	1.23576e+06	3.97403e+06	2.41747e+06	1.05834e+06	2.51196e+06	1.76077e+06	5.30096e+06	5.05329e+06	3.78829e+06	1.75285e+06	349338	491612	3.25155e+06	1.39835e+06	2.78047e+06	1.15348e+06	852091	1.14333e+06	2.11387e+06	958923
Adipic acid	1.43504e+08	5.7671e+07	4.00624e+07	4.76237e+07	3.24236e+07	9.02761e+06	2.49531e+07	2.40135e+07	7.43931e+06	2.15672e+07	2.76222e+07	3.08488e+07	5.51018e+07	1.31546e+07	3.86052e+07	4.42315e+07	3.9184e+07	5.02571e+07	2.83354e+07	5.45787e+07	3.80316e+07	8.54175e+07	1.3983e+08	4.3639e+07	3.86747e+07	6.18242e+06	7.15693e+06	4.34264e+07	2.32664e+07	3.29054e+07	2.50905e+07	3.50806e+07	1.87686e+07	5.82266e+07	1.60188e+07
2-Furoylglycine	1.34714e+07	3.29721e+07	1.01655e+07	2.04013e+06	452698	1.48653e+06	5.3152e+06	6.62949e+06	550120	717756	2.12176e+06	7.12049e+06	9.43261e+07	1.39589e+07	7.14808e+07	1.28381e+08	4.1074e+06	3.00946e+06	4.38281e+06	2.22054e+07	1.11536e+07	3.66802e+07	941878	7.49582e+07	5.47783e+06	752202	341766	6.3087e+06	6.06123e+06	8.01767e+06	2.18942e+07	2.61818e+06	477774	6.15684e+06	6.70616e+06
2-hydroxysebacic acid	5.00525e+07	1.24957e+08	2.81785e+07	6.27308e+07	579317	3.71349e+06	2.54105e+06	1.51495e+07	2.21554e+06	1.7006e+07	1.70309e+07	3.76687e+07	3.77988e+07	1.88918e+06	1.59858e+07	5.10149e+07	3.22046e+07	4.1301e+07	1.54549e+07	1.28456e+07	3.95006e+07	2.48133e+07	1.41896e+07	9.96771e+07	1.58895e+07	2.25151e+06	1.99406e+06	4.19827e+07	2.38291e+07	3.23061e+07	1.90058e+07	4.27083e+07	7.40773e+06	2.37709e+07	9.53955e+06
3,4-Dihydroxyphenylpropionic acid	636489	355390	207907	838765	181801	152023	4.69652e+06	698472	59821.1	44795	105065	421648	353805	52308.8	227937	564558	288475	1.10171e+06	426179	221727	504817	447013	8.08222e+06	689800	222583	221184	548520	458909	91768.9	251892	229678	323039	80690	50467.3	327820
β-Muricholic acid	4.1405e+06	2.13481e+06	136471	174137	110572	29354.5	1.56482e+06	1.83464e+06	61173.3	1.08065e+06	732318	120045	885067	177354	2.24921e+06	929759	5.10671e+06	840456	2.16296e+07	6.00884e+06	215221	359073	2.51666e+07	4.24159e+06	1.9659e+06	2.65069e+06	271307	9.13899e+06	145662	149180	212544	4.53229e+06	2.38384e+07	1.75271e+06	4.94758e+06
7-ketodeoxycholic acid	1.64986e+06	2.90898e+06	46759.9	134508	27304.9	49725.4	560104	772738	110582	727106	236233	76386.8	1.33784e+06	220165	1.34864e+06	871966	2.2039e+06	542018	2.03104e+06	588784	115880	204833	2.73173e+06	2.19471e+06	1.61647e+06	545115	247733	1.73225e+06	39981.4	429371	153467	1.76158e+06	1.86249e+06	742672	3.02889e+06
2-methylcitric acid	8.92398e+06	1.31358e+07	5.12215e+06	1.01437e+07	1.86919e+06	1.75505e+06	1.35393e+07	1.04056e+07	806599	5.35553e+06	8.1314e+06	1.27174e+07	1.08729e+07	1.67157e+06	5.39336e+06	1.75588e+07	2.02442e+07	1.02447e+07	6.32131e+06	9.5687e+06	8.18032e+06	6.07039e+06	5.47302e+06	3.29088e+07	1.17548e+07	1.05404e+06	2.33003e+06	8.86931e+06	8.47812e+06	1.13968e+07	7.32836e+06	9.28245e+06	6.98627e+06	6.21866e+06	1.10913e+07
m-hydroxy-Hydrocinnamic acid	1.01457e+07	5.81671e+06	5.11519e+06	886217	571625	938510	1.12866e+07	4.45792e+06	669907	1.46817e+07	2.83795e+06	9.8324e+06	4.45152e+06	3.35451e+06	1.34269e+07	3.07725e+07	2.30356e+06	6.51625e+06	1.56519e+06	6.36557e+06	5.55898e+06	1.99702e+06	2.33316e+06	1.59183e+06	4.80609e+07	1.96946e+06	3.59531e+06	2.48679e+06	5.08778e+06	3.68019e+06	1.06692e+06	5.82526e+06	4.64944e+06	1.14251e+07	2.02835e+06
3-Hydroxybutyric acid	5.27322e+07	4.84867e+07	4.09934e+07	4.38689e+07	2.5331e+07	4.46201e+07	1.06058e+08	9.78598e+07	1.34929e+07	4.24895e+07	7.78234e+07	5.15198e+07	6.50739e+07	1.88421e+07	4.44142e+07	8.37084e+07	8.94286e+07	1.33327e+08	9.49275e+07	1.08964e+08	6.66311e+07	1.01506e+08	6.48045e+07	2.14182e+08	4.16677e+07	2.08058e+07	3.01933e+07	5.84372e+07	6.95411e+07	7.14604e+07	1.88009e+07	8.50507e+07	9.05915e+07	7.4626e+07	7.89049e+07
3-Hydroxysebacic acid	1.84653e+07	1.03431e+06	1.24556e+07	702592	269271	472246	1.10522e+07	1.23556e+07	246739	192817	9.13543e+06	4.27156e+06	608536	462129	6.27886e+06	1.15408e+06	381741	1.51651e+07	434833	1.12622e+07	934519	543481	4.03361e+07	1.26654e+06	2.53247e+07	1.27911e+06	299838	1.4306e+07	4.11805e+06	2.05498e+07	6.29256e+06	1.13358e+07	184223	3.19262e+06	238553
Urocanic acid	1.36512e+07	7.65111e+06	6.87011e+06	9.05698e+06	845646	2.16426e+06	9.08541e+06	4.51894e+06	1.11185e+06	8.56958e+06	6.27229e+06	2.47659e+06	1.99948e+06	528921	1.62649e+07	4.65602e+07	9.76734e+06	1.03855e+07	7.58439e+06	4.34225e+06	4.06076e+06	1.6109e+07	1.08231e+07	1.84012e+07	5.91439e+06	2.12547e+06	1.24453e+06	1.35231e+06	1.47769e+06	3.32802e+06	2.05538e+07	2.689e+07	6.85356e+06	3.98129e+06	6.94869e+06
Xanthosine	462183	283807	660335	219212	205030	256745	346080	403160	17338.5	1.47089e+06	1.24054e+06	728792	179363	538517	721001	1.49234e+06	1.46236e+06	2.36924e+06	1.17092e+06	1.12115e+06	8.80443e+07	471795	67462.7	1.75628e+06	71942.2	292715	184577	404496	283631	1.44345e+06	733088	1.01235e+06	1.0539e+06	225484	533418
Xanthine	1.60825e+07	6.53383e+07	8.0201e+07	4.94431e+07	2.42964e+07	2.99448e+07	7.84104e+07	1.09368e+08	4.08149e+07	1.13393e+08	1.51168e+08	1.42988e+08	1.80465e+07	3.30423e+07	7.34475e+07	1.29284e+08	3.87054e+07	6.05054e+07	1.01712e+08	1.23444e+08	3.47655e+08	3.15108e+07	2.44022e+07	1.15155e+08	5.376e+07	3.55476e+07	2.16877e+07	3.25221e+07	5.4692e+07	1.63713e+08	5.33403e+07	4.37964e+07	7.04641e+07	2.94596e+07	4.73021e+07
Uric acid	2.20195e+08	2.4482e+08	2.87427e+08	9.79953e+07	1.97198e+08	1.82319e+08	2.71589e+08	2.758e+08	1.06227e+08	3.43127e+08	1.60851e+08	2.41913e+08	1.16609e+08	7.96086e+07	2.77245e+08	2.50463e+08	1.23178e+08	1.27316e+08	2.40441e+08	1.94861e+08	3.79686e+08	3.29018e+08	6.45451e+07	1.17114e+08	2.38494e+08	1.19686e+08	1.02315e+08	2.33207e+08	2.10303e+08	2.11713e+08	1.87223e+08	1.11195e+08	2.01311e+08	1.48737e+08	1.72294e+08
L-Pyroglutamic acid	1.13901e+06	2.15332e+06	1.72899e+06	1.29328e+06	56933.4	643217	1.31105e+06	2.31453e+06	76318.6	1.40338e+06	5.14254e+06	1.99382e+06	1.65228e+06	691507	2.18747e+06	3.21635e+06	3.87381e+06	3.70418e+06	3.96538e+06	4.76475e+06	3.4411e+06	102465	3.54412e+06	4.92446e+06	2.65262e+06	397753	768420	2.94712e+06	2.15572e+06	6.74824e+06	2.00462e+06	2.02895e+06	2.61224e+06	1.42176e+06	2.81071e+06
tetrathionic acid	131069	141442	6.98045e+07	139916	489318	2.82717e+06	721036	864212	1.10892e+06	1.45344e+06	8.81436e+06	209241	870847	6.36066e+06	3.14317e+07	1.05216e+07	5.53287e+06	1.15812e+07	9.62171e+06	9.11707e+06	2.14883e+07	1.32202e+07	1.19128e+06	191029	170488	7.25563e+06	300549	167882	6.94857e+06	1.07436e+07	143737	1.94335e+07	1.66048e+07	6.91824e+06	1.28359e+07
Taurine	1.84173e+08	3.58973e+07	9.2201e+07	2.19138e+08	3.17941e+07	3.87952e+07	6.29748e+07	7.55888e+07	6.81107e+06	7.69788e+07	1.72811e+08	2.61543e+07	3.26819e+07	5.15301e+07	1.28095e+08	5.93745e+07	6.25821e+07	1.45309e+08	2.11985e+08	2.33723e+08	2.07798e+08	1.58023e+08	7.76721e+07	2.44335e+08	7.56544e+07	2.99995e+07	5.7914e+07	2.43632e+08	6.72532e+07	9.06163e+07	2.66138e+07	1.04999e+08	2.15032e+08	2.41161e+08	1.2971e+08
Pyrophosphoric Acid	1.30774e+08	8.47675e+07	1.77587e+08	1.46721e+08	1.28886e+07	4.35927e+07	3.47889e+08	2.53693e+08	161057	2.42016e+08	1.88719e+08	2.05175e+08	1.74048e+08	7.20593e+07	8.5099e+07	2.73987e+08	1.78707e+08	2.11054e+08	1.64061e+08	3.47435e+08	1.17548e+08	1.77561e+08	2.40445e+07	3.99599e+08	6.2782e+07	4.61968e+07	1.7947e+07	6.07935e+07	2.21875e+08	2.6979e+08	6.99359e+07	3.45315e+08	1.0124e+08	6.89487e+07	1.63889e+08
Pyruvic acid	1.4941e+06	4.95112e+06	2.8384e+06	4.45021e+06	1.06489e+06	1.6417e+06	2.50351e+06	1.87417e+06	327942	3.23428e+06	4.51565e+06	3.00415e+06	3.54792e+06	294258	1.34646e+06	3.95362e+06	2.04655e+06	990072	7.72857e+06	7.80831e+06	858200	1.80511e+06	292380	3.97771e+06	4.32657e+06	291613	867332	2.34341e+06	2.29748e+06	3.9501e+06	2.17639e+06	880756	2.34194e+06	2.13512e+06	1.85932e+06
Quinolinic acid	2.20034e+06	2.43343e+06	3.90138e+06	2.91653e+06	863211	1.53866e+06	3.85066e+06	2.28229e+06	683003	1.9408e+06	2.90577e+06	3.76082e+06	1.7733e+06	1.03474e+06	3.34457e+06	4.78483e+06	2.52452e+06	4.04038e+06	4.24374e+06	6.05329e+06	2.41897e+06	2.8573e+06	2.93827e+06	4.21066e+06	5.17637e+06	1.66191e+06	1.51873e+06	852762	4.64567e+06	5.44613e+06	5.8059e+06	2.62055e+06	5.18881e+06	3.44862e+06	1.59654e+06
N-Acetylneuraminic acid	1.29472e+07	1.18855e+07	3.71961e+07	4.78684e+07	5.81577e+06	1.25243e+07	3.67006e+06	3.13442e+07	2.34455e+06	2.56133e+07	3.5814e+07	1.60585e+07	2.06283e+07	1.78296e+07	4.53035e+07	4.15029e+07	3.14231e+07	5.37388e+07	4.33382e+07	6.59145e+07	3.38763e+07	2.33379e+07	2.17887e+06	3.31945e+07	8.12073e+07	1.18141e+07	1.27366e+07	2.1698e+07	3.63688e+07	6.20788e+07	1.18579e+07	4.27527e+07	3.80381e+07	3.66873e+07	3.02837e+07
alpha-ketoadipic acid	3.48952e+07	2.98239e+07	2.10279e+07	4.65924e+07	4.67281e+06	7.24144e+06	4.00829e+07	2.80496e+07	2.83656e+06	1.13832e+07	3.1799e+07	2.5418e+07	3.3495e+07	1.1157e+07	2.46328e+07	2.35643e+07	3.42315e+07	3.04546e+07	4.16396e+07	5.49813e+07	1.706e+07	6.85203e+06	2.97389e+07	4.35115e+07	3.29372e+07	2.44198e+06	1.70105e+06	3.08216e+07	2.63154e+07	3.01285e+07	2.92785e+07	2.38469e+07	2.20574e+07	1.20017e+07	2.71041e+07
Methylmalonic acid	1.67781e+08	1.39853e+08	1.12325e+08	2.55914e+08	1.43197e+07	2.62661e+07	2.70032e+08	1.4313e+08	9.43556e+07	8.26141e+07	1.28734e+08	1.5051e+08	1.42456e+08	6.82909e+07	1.07524e+08	1.15735e+08	1.18189e+08	1.25429e+08	9.05374e+07	1.51177e+08	9.75838e+07	5.14343e+07	1.55876e+08	1.78301e+08	3.17462e+08	3.43422e+07	2.78502e+07	1.51756e+08	1.07908e+08	1.38361e+08	1.4694e+08	1.13933e+08	5.77994e+07	6.81171e+07	1.15015e+08
2-(1H-indol-3-yl)acetic acid	4.46016e+07	4.90831e+06	5.83702e+06	6.23014e+06	819064	1.42666e+06	3.42769e+07	1.19325e+07	1.04574e+06	4.9508e+06	3.32816e+06	6.6309e+06	4.2831e+06	2.51123e+06	6.15362e+06	7.23777e+06	4.26726e+06	4.22198e+06	3.37844e+06	2.87995e+06	4.68392e+06	3.8819e+06	1.28109e+06	1.25782e+07	4.56789e+06	1.86192e+06	1.55713e+06	2.69865e+07	2.21981e+06	2.75904e+06	2.45949e+07	8.48322e+06	1.28016e+07	6.93e+06	8.52833e+06
L-Anserine	5.82876e+06	1.22351e+06	1.21694e+07	134877	21408.6	1.39226e+06	497174	282280	30598.3	72980.2	1.17502e+06	999276	660671	8.30134e+06	3.16358e+06	7.01588e+06	1.52335e+06	716087	132113	225405	643658	310850	3.56486e+06	406843	4.89761e+06	37612	44288.1	3.39369e+06	1.58361e+06	202509	1.09237e+07	164512	159976	3.59813e+06	731743
L-Cystine	9.1075e+06	1.82168e+07	3.73018e+07	2.10934e+07	9.51571e+06	6.1612e+06	2.56717e+06	1.23659e+07	708106	5.66825e+06	1.02716e+07	7.29681e+06	8.09594e+06	988079	8.47376e+06	9.64458e+06	1.32854e+07	1.45044e+07	1.47423e+07	1.52774e+07	9.74369e+06	1.22446e+07	6.06406e+06	5.81359e+07	2.23246e+07	5.98124e+06	2.22654e+06	1.00274e+07	7.57625e+06	1.23379e+07	7.96713e+06	8.47713e+06	1.138e+07	1.10994e+07	1.3676e+07
dihydroxyphenylalanine	140639	149340	94626.2	134209	127010	136932	1.00643e+08	374060	108811	100527	87806.4	125657	131694	65673.6	182255	192262	123560	173719	231413	98547	145705	89827.3	243721	302400	116569	123915	98010.9	177411	146237	93589.3	116963	93323.5	83665.6	103475	105812
L-Histidine	2.34966e+08	2.6251e+08	2.50722e+08	2.30346e+08	5.81275e+07	4.12486e+07	2.35551e+08	2.51953e+08	1.57552e+06	9.91169e+07	2.0153e+08	2.17935e+08	8.69125e+07	5.96725e+07	1.28231e+08	3.45868e+08	3.30974e+08	3.48357e+08	3.05271e+08	4.094e+08	1.83919e+08	1.94492e+08	2.69076e+08	8.91434e+08	2.54949e+08	5.78231e+07	5.83435e+07	4.75219e+08	9.05092e+07	2.37143e+08	2.53789e+08	2.12543e+08	2.41372e+08	5.84646e+07	1.59663e+08
L-Phenylalanine	5.6831e+07	8.0236e+07	3.59601e+07	4.87502e+07	7.97045e+06	8.77068e+06	2.81044e+07	4.71655e+07	3.22016e+06	2.04962e+07	3.30196e+07	3.68628e+07	4.25993e+07	8.08577e+06	2.45121e+07	6.32676e+07	7.77472e+07	6.17024e+07	4.99581e+07	6.50814e+07	3.54408e+07	3.34333e+07	5.45688e+07	1.8765e+08	3.62287e+07	6.40141e+06	1.22463e+07	3.99452e+07	2.18e+07	3.86764e+07	4.15984e+07	3.58037e+07	3.40358e+07	1.17506e+07	4.3797e+07
L-Tyrosine	7.29678e+07	6.46007e+07	4.15012e+07	3.43634e+07	4.87853e+06	6.39924e+06	3.94015e+07	5.3684e+07	2.46916e+06	1.59068e+07	2.82867e+07	3.51134e+07	2.65887e+07	8.24749e+06	2.30635e+07	3.65581e+07	6.53294e+07	5.61339e+07	3.24467e+07	4.51675e+07	1.60587e+07	1.93251e+07	6.9253e+07	1.32385e+08	6.78645e+07	6.2013e+06	1.11316e+07	4.53168e+07	1.77387e+07	3.5246e+07	7.9703e+07	4.29407e+07	2.74932e+07	6.50626e+06	3.2285e+07
Gentisic acid	3.13755e+07	1.46362e+07	1.6624e+07	1.39884e+07	1.46544e+06	3.52672e+06	1.11141e+08	3.11343e+07	1.52282e+06	8.91026e+06	1.84879e+07	1.56024e+07	8.68726e+06	4.35991e+06	1.23815e+07	1.86156e+07	2.73387e+07	5.09258e+07	1.41426e+07	2.69862e+07	2.24631e+07	8.12367e+07	2.36042e+07	1.25059e+07	1.2755e+07	3.17517e+06	5.82809e+06	1.82297e+07	7.53507e+06	1.44037e+07	1.60808e+07	1.43445e+07	1.51137e+07	1.46389e+07	3.19817e+07
Estrone	5.7411e+07	1.76078e+08	3.82205e+07	1.5061e+08	3.75547e+06	1.04748e+07	6.07488e+07	5.90346e+07	1.46922e+07	4.50753e+07	6.44869e+07	4.66048e+08	2.9889e+08	1.34363e+07	4.48649e+07	1.4033e+08	9.7594e+07	2.09451e+08	2.48697e+06	3.31005e+06	4.89338e+07	4.2634e+07	2.15173e+07	1.38504e+08	1.63138e+08	5.89399e+06	2.98818e+07	7.07087e+07	1.95663e+08	1.18617e+08	3.88809e+07	1.79423e+08	1.32182e+06	7.94223e+07	3.09229e+07
Hexose	2.07286e+08	1.56962e+08	2.21674e+08	1.26871e+08	7.98641e+07	1.04682e+08	6.26718e+07	1.13797e+08	2.93714e+07	6.80977e+07	1.26163e+08	1.44024e+08	2.31015e+08	2.03756e+08	1.76621e+08	1.3315e+08	1.65505e+08	1.39378e+08	1.05458e+08	1.48249e+08	1.33149e+08	1.59971e+08	2.91395e+08	3.44211e+08	1.36851e+08	5.99159e+07	5.7673e+07	1.33459e+08	1.30736e+08	1.53922e+08	1.25858e+08	1.3694e+08	8.8439e+07	8.23525e+07	1.37794e+08
Glycocholic acid	3.54134e+06	344783	155525	46651.8	30728.4	29371	281011	523550	109038	374472	823350	94647.7	130285	30236.8	298925	390556	445631	405038	1.67902e+07	5.6678e+06	136217	179455	2.32166e+07	752105	325400	2.15249e+06	55727.2	1.24198e+06	451230	231698	471697	680378	2.77292e+07	1.69634e+06	103030
Fumaric acid	1.70758e+06	4.25652e+06	2.63268e+06	905064	628922	2.00443e+06	1.42186e+06	4.64217e+06	2.6562e+06	1.70174e+06	5.92856e+07	973360	2.4252e+06	1.0268e+08	1.99452e+06	1.74036e+06	1.61809e+06	2.82302e+06	1.06211e+08	1.03964e+08	4.88316e+07	2.70303e+06	214161	1.249e+06	1.78655e+06	1.48364e+06	1.0723e+06	4.2573e+07	2.61608e+06	5.62547e+07	3.24731e+06	1.84151e+06	2.53917e+06	7.71108e+07	1.74819e+06
Homovanillic acid	7.45044e+07	1.70173e+07	2.47794e+07	2.40397e+08	6.996e+06	8.95858e+06	1.1818e+08	1.17199e+08	3.44913e+06	2.52265e+07	3.91838e+07	9.11638e+06	3.29168e+07	9.56118e+06	4.50349e+07	4.1797e+07	1.2063e+07	1.95326e+08	3.93187e+07	5.27595e+07	5.42567e+07	9.28458e+07	3.00352e+07	1.78759e+07	1.09371e+07	8.95838e+06	1.13385e+08	2.70358e+08	8.72078e+06	3.59439e+07	4.18585e+07	3.11127e+07	4.61304e+07	3.33001e+07	3.90569e+07
Glycolic acid	6.37777e+08	7.49589e+08	6.1697e+08	8.97304e+08	2.16223e+08	2.08954e+08	5.31148e+08	4.51665e+08	1.46341e+08	3.99649e+08	6.25095e+08	6.3939e+08	5.60353e+08	5.79278e+08	6.30673e+08	7.38593e+08	7.57634e+08	7.81685e+08	5.84475e+08	6.92587e+08	5.28005e+08	3.31822e+08	2.57257e+08	7.45968e+08	8.85143e+08	2.15426e+08	3.63857e+08	6.41576e+08	5.71333e+08	6.84207e+08	7.11603e+08	6.00016e+08	5.83907e+08	4.35873e+08	5.34429e+08
Cystathionine	2.4858e+06	2.48975e+06	2.31403e+06	3.78519e+06	1.03459e+06	1.14391e+06	424122	1.09055e+06	191873	1.25798e+06	1.72539e+06	1.52061e+06	1.02204e+06	451170	1.48716e+06	1.22427e+06	3.26584e+06	1.29999e+07	1.90888e+06	1.63633e+06	1.56391e+06	3.90572e+06	2.41064e+06	3.15567e+06	4.19232e+06	647724	1.93014e+06	2.67186e+06	4.32486e+06	935242	1.74808e+07	2.32411e+06	1.30281e+06	4.14328e+06	4.79616e+06
D-(+)-Xylose	3.6357e+08	5.47601e+08	5.10339e+08	4.10721e+08	3.44323e+08	6.31699e+08	1.55286e+08	4.01913e+08	2.09902e+08	3.56412e+08	7.16806e+08	5.68476e+08	6.04059e+08	5.01288e+08	9.61148e+08	8.94146e+08	5.8134e+08	5.20337e+08	5.23943e+08	6.88588e+08	5.78833e+08	3.32412e+08	8.55386e+08	5.93989e+08	3.1814e+08	6.17903e+08	2.99573e+08	6.31066e+08	4.94704e+08	6.17036e+08	5.80975e+08	4.38312e+08	4.50873e+08	4.77522e+08	5.19497e+08
Citric acid	2.1427e+08	1.99067e+08	5.47637e+08	7.69176e+08	1.8446e+08	9.60898e+07	1.38261e+08	3.12317e+08	1.22745e+07	2.44984e+08	5.8914e+08	4.19633e+08	4.69329e+08	5.00142e+08	5.44272e+08	1.71071e+08	2.02824e+08	9.59716e+07	1.40831e+08	1.50067e+08	4.50477e+08	2.71484e+08	7.04271e+07	1.06632e+08	5.82024e+08	1.3268e+08	3.70817e+08	7.09962e+08	5.22203e+08	4.02509e+08	9.72706e+08	2.82656e+08	2.07443e+08	3.87913e+08	5.93432e+08
Adenosine	181451	3.62248e+06	1.84944e+06	351446	204410	521538	160770	2.52622e+06	66728.6	2.05093e+06	2.1368e+06	2.21634e+06	1.50741e+06	492594	2.1074e+06	4.72882e+06	2.03735e+06	2.04984e+06	2.66042e+06	3.89082e+06	4.33893e+06	1.69739e+06	962340	5.5611e+06	659331	425087	248440	1.4528e+06	1.46804e+06	710040	1.96308e+06	986576	2.06913e+06	1.55865e+06	2.56384e+06
Adenine	5.93051e+06	774563	1.61105e+06	2.51222e+06	197799	95618.7	3.2028e+06	879796	807033	2.01716e+06	55590	899271	361318	623108	684371	1.41008e+06	426948	748998	221502	800806	942699	202368	4.80551e+07	1.5978e+06	330690	576878	480454	782558	255964	863173	2.31745e+06	566766	1.04309e+06	609219	633376
4-hydroxyphenylacetic acid	1.42405e+07	1.47001e+07	6.3253e+06	1.31219e+07	1.26049e+06	3.39513e+06	3.80014e+07	8.21419e+06	1.08053e+06	9.1179e+06	2.02757e+07	2.20005e+07	1.9811e+07	8.43936e+06	8.93719e+06	1.55239e+07	1.93702e+07	2.38927e+07	2.29715e+07	8.65844e+07	3.3813e+07	1.04144e+07	3.85066e+07	2.25922e+07	1.05456e+07	2.03655e+06	2.61619e+06	2.36408e+07	7.30179e+06	4.45138e+07	1.00695e+07	1.44226e+07	5.61788e+06	1.6536e+07	8.00301e+06
4-Pyridoxic acid	2.72029e+08	1.3066e+08	5.16137e+07	6.82804e+07	8.61902e+06	2.04986e+07	1.51537e+08	9.00777e+07	2.77578e+07	6.9375e+07	8.32664e+07	9.92003e+07	5.38029e+07	4.54591e+07	6.8563e+07	1.26316e+08	9.37499e+07	1.25952e+08	9.23004e+07	1.34916e+08	1.68141e+08	4.50719e+07	1.58961e+08	1.63603e+08	7.75085e+07	1.67482e+07	2.39672e+07	5.97808e+07	5.3238e+07	1.22831e+08	9.19472e+07	8.78935e+07	1.09541e+08	5.63729e+07	1.03804e+08
