# Supplementary material for: Washed microbiota transplantation improves renal function in patients with renal dysfunction: a retrospective cohort study
Source: J Transl Med. 2023 Oct 19;21:740. doi: 10.1186/s12967-023-04570-0 (PMC10588208; doi:10.1186/s12967-023-04570-0)
Supplement: Supplementary file 9 — Additional file 9: Table S7. Clinical dataset. [file 12967_2023_4570_MOESM9_ESM.xlsx]

## Sheet: No renal dysfunction + WMT
	Demographics and clinical characteristics									Before WMT															After the 1st WMT														After the 2nd WMT
ID	sex(m=1,f=0)	age	WMT to treat functional diseases=1, WMT treat organic diseases=0	hypertension	diabetes	smoking	alcoholism	BMI	use of urate-lowering drugs	upper gastrointestinal tract=0, lower gastrointestinal tract=1	Hb	ALB	TC	TG	HDL-c	LDL-c	Scr	eGFR	BUN	UA	Na	K	Ca	P	Hb	ALB	TC	TG	HDL-c	LDL-c	Scr	eGFR	BUN	UA	Na	K	Ca	P	Hb	ALB	TC	TG	HDL-c	LDL-c	Scr	eGFR	BUN	UA	Na
T152176	1	22	0	0	0	0	0	24.2215	0	1	93	31.6	2.46	0.95	0.59	1.22	69	132.183	BUN0+N1:AB1	174	139	3.54	2.14	1.15	73	31.3	2.77	0.87	0.36	2.02	58	161.514	3.13	176	139	3.29	1.84	0.85	110	32.2	4.01	0.67	1.7	2.01	66	139.14	2.79	430	141
T73452	0	68	1	1	0	0	0	28.7619	0	0	133	41.8	4.53	1.09	1.72	2.31	45	127.737	2.13	248	138	3.76	2.29	1.18	132	45.5	4.71	1.24	1.62	2.53	52	108.107	3.03	284	140	4.02	2.22	1.08	122	38.8	4.01	0.9	1.53	2.07	57	97.2398	2.98	479	139
T157709	0	32	0	0	0	0	0	19.5312	0	1	65	29.9	3.5	1.14	0.81	2.17	52	125.982	3.47	205	140	2.82	1.95	0.93	87	36.2	3.57	0.63	1.05	2.23	54	120.613	3.66	253	142	3.56	2.16	1.11	101	41	3.26	1.08	1.17	1.6	54	120.613	3.57	429	139.7
T128827	1	67	0	0	0	0	0	21.3382	0	0	67	24	3.3	1.23	1.05	1.69	74	97.2596	6.55	269	141	3.3	1.84	1.37	76	36					81	87.6262	8.03	509	144	4.39	2.12	1.33	77	34					92	75.651	7.41	485	139
T129829	1	41	0	0	0	0	0	31.0953	0	1	145	45	5.15	1.77	0.71	3.64	73	109.156	3.57	379	143.6	3.95	2.05	0.88	142	39	4.52	1.81	0.92	3.09					137.2	3.46	2.24	0.88	148	39.8	3.84	1.19	0.95	2.7	71	112.712	5.36	515	140
T166361	0	76	1	0	1	0	0	18.026	0	1	118	33.8	5.11	1.57	0.81	3.59	55	99.0693	1.6	286	145	3.71	2.3	1.17	122	40					46	121.757	2.41	185	144	4.02	2.09	1.39	123	40.6	5.48	3.49	0.9	2.99	54	101.189	4.07	409	142
T64839	1	59	1	1	1	1	0	23.533	0	0	110	40	3.64	1.23	1.02	2.06	58	132.203	3.56	418	143	4.15	2.25	1.07	112	42	4.62	2.01	0.93	2.78	71	104.685	5.35	512	137	4.94	2.11	1.26	110	45	4.66	1.17	1.15	2.98	69	108.194	5.49	512	140
T143444	0	71	0	0	0	0	0	19.8178	0	1	116	36.7	3.95	1.2	1.29	2.11	55	100.447	4.86	259	139	3.71	2.03	1.05	128	37.3					60	90.8512	5	343	141	3.54	2.09	1.29	82	28	2.8	0.89	1.34	1.06	52	107.164	4.17	338	137
T149995	1	38	0	0	0	0	0	28.3447	1	1	158	41.8	6.9	3.22	1.21	4.23	85	92.9979	4.08	634	139	4.13	2.32	1.34	154	38.8	8.01	2.63	1.21	5.6	92	84.8812	4.84	743	140	3.87	2.27	1.32	160	45.7	8.34	1.32	1.52	6.22	79	101.195	4.76	710	139
T144426	1	39	1	0	0	0	0	28.6689	0	0		46.9	4.69	3.67	1.01	2.01	62	133.141	3.9	425	141	3.91	2.4	1	134	40.3	4.6	2.74	0.97	2.38	62	133.141	3.05	414	141	4.06	2.12	0.98	138	43	5.03	3.93	0.93	2.31	66	123.874	3.77	495	138
T139040	1	55	0	0	1	1	1	26.9896	0	1	152	41	6.49	10.79	0.84	1.71	78	95.2682	4.76	331	141	3.86	2.26	1.38	147	37	5.23	5.11	0.8	2.19	82	89.9257	4.82	378	141	3.91	2.12	1.25	149	47	5.71	4.18	0.99	2.82	79	93.8779	5.02	399	143
T139690	0	38	0	0	0	0	0	26.2336	0	1	115	39	4.29	0.78	1.25	2.69	53	119.018	2.91	187	139	3.86	2.17	0.91	122	41	4.78	0.98	1.34	2.99	74	80.9717	4.7	322	141	4.11	2.1	1	115	39.7					56	111.691	4.44	255	140
T126366	0	44	0	0	0	0	0	24.8358	0	1	135		7.01	2.13	1.86	4.18	54	113.063	3.72	292	141	3.97	2.19	1.16	132	43	6.55	1.34	1.95	3.93	56	108.416	4.42	520	140	3.92	2.26	1.18	137	41	7.23	1.74	1.95	4.56	56	108.416	5.59	358
T152583	0	46	0	0	0	0	0	23.7118	0	1	71	41.1	4.8	0.94	1.52	2.85	54	112.047	4.7	227	138	3.49	2.18	1.04	97	41.2					50	122.454	4.6	174	138	3.75	2.17	1.08	134	34.9	4.64	0.73	1.34	2.97	54	112.047	4.06	291
T137943	1	36	0	0	0	0	0	16.5413	0	0	119	33	2.77	0.78	0.82	1.6	68	121.639	4.7	316	139	3.52	2.1	1.36	121	36					65	128.141	4.25	307	139	3.84	2.03	1.23	126	35	3.73	0.72	1.05	2.35	80	100.838	5.42	375	141
T151981	1	30	1	0	0	0	0	23.0518	0	0	151	42.3	3.96	0.99	1.02	2.49	85	97.5694	4.36	336	141	3.93	2.35	1.56	135	40.1					85	97.5694	3.84	336	144	3.56	2.14	1.19	141	38.7	3.98	0.58	1.04	2.68	88	93.7411	4.73	385	141
T153787	1	44	0	0	0	0	0	25.0657	0	1	148	36.5	4.29	1.14	1.05	2.72	75	104.298	5.8	458	143	3.97	2.35	1.05	142	40	4.53	1.03	1.04	3.02	87	87.8805	4.59	524	145	4.11	2.27	1.11	149	39.2	5.11	1.22	1.12	3.44	77	101.178	5.43	497	140
T109495	0	35	1	0	0	0	0	20	0	0	117	40	4.38	1.16	1.25	2.6	54	118.439	4.3	171	142	4.12	2.28	1.39	123	44	4.42	1.01	1.34	2.62	67	92.3393	5.38	294	138	3.92	2.3	1.18	106	39.8	3.72	0.56	1.22	2.25	48	135.683	4.52	208	137
T107989	1	67	0	0	0	1	2	25.4327	0	1	144	46	3.63	1.44	1.18	1.8	74	97.2596	5.62	468	142	4.06	2.16	1.15	156	42.9	4.03	1.84	1.23	1.96	78	91.5268	5.8	418	143	4.19	2.48	1	150	42.3	4.33	1.47	1.17	2.49	83	85.1941	6.01	503	142
T134974	0	35	0	0	0	0	0	21.3593	0	1	137	35	5.5	0.91	1.27	3.82	63	99.1375	3.9	248	144	4.3	2.18	1.18	134	35					52	123.711	3.62	203	143.2	4.03	2.19	1.08	134	38					59	106.933	4.07	283	144
T149004	1	43	0	0	0	0	0	22.3214	0	0	138	44	4.17	0.52	1.54	2.39	68	117.33	4.87	275	138	4.02	2.22	1.04	143	41	5.56	1.13	1.53	3.52	69	115.37	5.01	313	139	4.24	2.16	0.88	140	42.4	4.72	1.47	1.32	2.73	77	101.652	4.9	309	138
T84606	1	61	1	0	0	0	0	22.8624	0	1	151	48	5.33	2.62	1.46	2.68	73	100.698	6.76	457	144	3.98	2.26	1.13	146	41	4.59	1.62	1.65	2.2	69	107.465	4.55	357	142	4	2.35	0.98	147	47.1	4.58	1.51	1.62	2.27	67	111.175	5.31	487	138
T147476	0	49	1	0	0	0	0	14.9918	0	1	123	37.7	4.25	0.45	1.69	2.36	63	92.5921	5.04	268	141	3.68	2.08	1.24	121	46.6					60	97.955			143	3.33	2.24	1.17	131	41.7	4.85	0.76	1.79	2.71	62	94.3176	3.62	298	140
T151982	0	67	1	1	1	0	0	29.6158	0	0	122	38.9	6.08	2.71	1.17	3.68	44	131.488	4.31	221	141	3.95	2.09	1.11	123	37.2	5.81	2.65	1.1	3.51	63	86.8942	4.61	392	139	3.76	2.24	1.05	131	43.1	5.02	3.17	1.09	2.49	42	138.739	4.64	247	141.4
T77896	1	41	1	0	0	0	0	25.2092	0	1	163	44.9	4.86	2.62	1.1	2.57	74	107.456	4.16	328	140	3.82	2.31	0.92	155	46.5	4.22	1.96	0.96	2.37	67	120.513	5.58	318	142	3.49	2.41	1.07	160	48.3	5.5	1.02	1.4	3.64	71	112.712	6.81	348	144
T134775	1	63	0	0	1	1	0	20.7612	0	1	140	49.6					79	91.3253	5.69	385	143	3.68	2.43	0.86	128	43.4					85	83.9273	7.79	432	138	4.36	2.43	1.22	133	44.2					95	73.8176	6.78	404	141
T162165	1	60	1	0	0	0	0	17.9151	0	1	122	41.7	5.98	0.86	1.32	4.27	76	96.4485	3.39	201	141	3.01	2.42	0.89	116	40.5	4.96	0.76	1.52	3.09	65	115.519	3.65	175	142	3.34	2.22	1.08	121	43.6					68	109.658	5.42	219	138
T144344	0	38	1	0	0	0	0	29.2969	0	1	131	35.4	6.39	1.26	1.38	4.44	52	121.663	2.85	298	137	3.73	1.98	0.83	137	37.2	6.02	1.14	1.26	4.24	74	80.9717	9.21	424	138	4.08	2.04	0.9	131	35.7	5.51	0.82	1.17	3.97	48	133.436	2.6	315
T83742	0	66	0	0	1	0	0	27.9421	0	0	126	37.5	3.83	0.98	1.35	2.03	49	116.485	3.24	338					117	39.2	3.58	0.59	1.53	1.78	58	95.8869	2.96	256					118	39.3	3.68	0.62	1.33	2.07	54	104.129	4.46	354	140
T131404	1	60	1	1	0	0	0	26.2188	0	0	143	48	6.07	2.6	1.52	3.37	63	119.761	5.46	350	143	4.2	2.34	1.22	143	41					67	111.549	5.73	358	140	4.08	2.22	1.15	142	41	4.65	2.27	1.28	2.34	65	115.519	4.83	365	141
T150053	0	65	1	0	0	0	0	23.3355	0	1	152	43.5	4.33	1.15	1.18	2.63	51	111.575	3.47	278	143	3.55	2.37	1.15	147	41.3	4.77	1.23	1.16	3.05	74	72.6119	8.76	319	141	4.05	2.21	1.2	147	46.8	4.73	1	1.29	2.99	47	122.603	5.29	291	141
T155133	0	71	0	0	0	0	0	20.0288	0	1	129	43.3	4.26	2.04	1.23	2.1	56	98.3803	3.93	276	141	4.09	2.26	1.1	115	36.2	3.81	1.58	1.05	2.04	55	100.447	5.11	260	144	3.19	2.18	1.11	124	39.4	4.76	1.79	1.19	2.76	56	98.3803	4.33	289	142
T94247	1	69	1	0	0	1	0	26.9896	0	1	150	37.3	4.26	1.16	1.11	2.62	77	92.3469	4.97	404	144	3.65	2.15	1.13	146	36.4	3.55	1.3	0.94	2.02	73	98.2105	5.27	366	145	3.71	2.12	1.18	152	42.2	4.55	2.21	1.01	2.54	78	90.982	4.89	416	144
T115025	1	28	1	0	0	0	0	21.3578	0	1	142	42	3.54	0.51	1.39	1.92	64	137.282	4.62	332	141	3.94	2.24	0.84	149	47.1	3.87	0.67	1.4	2.17	70	123.795	3.5	286	139	3.91	2.31	1.06	136	40.7	3.91	0.5	1.31	2.37	71	121.785	3.44	344	141
T148897	1	51	1	0	0	1	0	21.6128	0	0	148	45.7	3.36	0.38	1.64	1.55	70	109.607	2.86	270	138	4.32	2.22	1.04	159	42	3.5	0.62	1.56	1.66	69	111.442	2.75	256	136	4.34	2.38	0.99	157	41.1					70	109.607	2.79	274	140
T159346	0	41	1	0	0	0	0	21.6311	0	1		41.1	3.81	1.12	0.89	2.41	53	117.196	5.07	245	135	3.65	2.31	1.04	119	41.3	4.48	1.15	0.96	3	60	101.564	4.68	304	141	3.94	2.25	0.94	121	45.6	4.07	0.59	1.12	2.68	55	112.292	4.92	247
T112042	0	54	0	0	0	0	0	24.9199	0	0	130	44	5.02	1	1.49	3.08	60	96.0418	5.09	269	140	4.08	2.25	1.09	132	42.2	5.15	0.99	1.48	3.22	66	86.0386	5.33	341	139	3.97	2.14	1.15	131	39.8	4.88	1.1	1.35	3.03	65	87.5679	5.55	270	140
T158421	1	30	0	0	0	1	0	20.202	0	1	133	41.4	6.15	1.91	1.13	4.15	68	126.226	3.59	326	144	3.55	2.24	1.09	141	42.1	4.04	2.19	0.98	2.06	60	145.84	2.58	262	141	3.04	2.48	1.2	146	47	3.88	2.47	0.92	1.89	58	151.659	2.28	326	137
T149925	1	31	1	0	0	0	0	15.9439	0	1	124	42	5.45	0.36	1.92	3.11	80	103.946	4.65	251	144	3.62	2.48	1.1	124	42.7	6.02	0.43	1.95	3.85	72	117.384	5.89	273	143	3.44	2.18	1.25	136	39	5.93	0.32	2.3	3.48	71	119.294	6.05	251	139
T139554	0	46	1	0	0	0	0	19.5717	0	1	123	36	4.43	0.95	1.55	2.45	57	105.27	5.03	204	138	3.88	2.21	1.08	120	42	4.42	0.54	1.77	2.4	65	90.4651	3.77	301	139	4.54	2.11	0.95	120	39	5.01	0.83	1.7	2.93	52	117.035	4.2	203
T147835	1	54	0	1	0	0	0	30.4832	0	1	145	42.9	4.29	1.27	1.24	2.47	69	110.157	7.2	390	142	4.31	2.19	1.07	150	43	5.17	1.36	1.12	3.43	68	112.028	9	413	139	4.12	2.23	0.99	150	45.4	4.17	1.3	1.3	2.28	70	108.343	6.97	388	142
T147539	1	34	1	0	0	1	0	18.3391	0	0	158	40.4	5.95	0.59	1.73	3.95	67	125.181	3.92	308	139	3.79	2.24	1.21	148	37.6	5.11	0.8	1.6	3.15	66	127.372	3.26	331	139	3.64	2.27	1.2	149	39.4					66	127.372	3.38	303	139
T174488	0	61	0	0	0	0	1	21.9076	0	1	127	44.2	5.75	0.53	1.79	3.72	56	101.459	3.65	304	143	418	2.5	1.22	115	39.3	5.3	0.57	1.79	3.25	60	93.6945	3.36	361	143	3.66	2.3	1.04	110	33.8	5.18	0.49	1.43	3.53	59	95.5295	3.5	299	147
T50841	0	55	1	0	0	0	0	17.3333	0	1	135	39.5	4.7	0.89	1.3	3	48	123.787	6.23	315	141	3.53	2.13	1.1	126	34.3	4.24	0.63	1.17	2.78	51	115.423	3.12	278	144	3.61	2.16	1.17	132	37.3	4.67	0.77	1.22	3.1	48	123.787	4.35	308	140
T147285	0	49	0	0	0	0	0	21.9076	0	0	116	37.7	5.16	0.72	1.34	3.49	60	97.955	3.34	290	142	3.53	2.13	1.36	118	37.4					53	113.031	4.58	192	143	3.97	2.07	1.25	118	37.6					56	106.073	3.18	279	143
T141091	1	28	0	0	0	0	0	22.5896	0	0	143	39	5.92	0.76	1.62	3.95	83	101.702	3.76	268	143	3.66	2.09	1.34	152	39	6.51	0.73	1.78	4.4	96	85.9815	4.22	189	143	3.51	2.21	1.31	146	42	6.24	0.89	1.68	4.16	97	84.9594	4.3	257	143
T150847	0	54	0	0	0	0	0	22.0317	0	1	98	36.8					61	94.2272	5.49	238	139	3.96	2.23	1.02	98	37.2					68	83.125	3.61		141	3.99	2.3	1.29	99	36.6					65	87.5679	5.77	226	139
T144615	1	32	0	0	0	0	0	25.7117	0	0	134	45.9	4.99	0.64	1.11	3.59	87	93.7493	5.01	401	139	4.14	2.17	1.25	148	42.9					98	81.7144	4.24	367	140	3.97	2.27	1.09	145	40.9	4.53	0.82	0.99	3.17	92	87.8946	5.23	388	140
T125798	1	59	0	1	0	0	0	28.6288	0	1	159	44	5.42	2.52	1.07	3.2	78	93.9201	5.61	409	139	4.49	2.41	1.43	164	42	6.14	2.37	1.15	3.91	69	108.194	6.14		142	4.22	2.41	1.18	160	47	6.52	2.41	1.23	4.19	72	103.009	4.62	394	143
T144474	0	56	1	0	0	0	0	21.9899	0	0	133	45.7	4.05	0.89	1.14	2.51	49	120.435	6.27	254	141	3.96	2.39	1.03	124	44.4	4.14	0.72	1.1	2.71	55	105.405	4.01	276	141	3.7	2.26	1.08	129	41.3	3.99	0.8	1.08	2.55	46	129.544	6.42	239	140
T154266	0	56	0	1	1	0	0	25.0657	0	1	134	41.4	5.82	2.89	1.17	3.34	58	99.139	3.19	212	141	3.96	2.12	1.1	127	38.8	4.29	1.31	1.14	2.55	61	93.5341	6.05	279	145	3.61	2.15	1.14	125	35.4	4.26	2.16	1.05	2.23	59	97.2025	4.42	197	141
T162695	1	43	0	0	0	1	0	19.3772	0	0	148	46.3	5.19	2.74	1.3	2.64	80	97.2655	5.2	389	143	4.1	2.33	1.21	150	48.1	6.54	1	1.69	4.4	78	100.149	6.19	403	140	4.15	2.41	1.47	136	40.8	3.25	0.92	1.44	1.39	77	101.652	4.69	371	139
T141902	0	58	1	1	1	0	0	37.3333	0	0	137	44	4.76	1.87	1.24	2.67	49	119.581	7	344	141	4.1	2.11	1.43	137	44	5.8	2.56	1.16	3.48	39	155.617	6.18	448	140	4.05	2.45	1.52	131	43.1	4.75	1.96	0.94	2.92	41	146.891	5.21	320	141
T137181	0	39	1	0	0	0	0	19.0039	0	0	121	47	4.08	0.77	1.51	2.22	62	98.7908	5.04	235	141.4	3.88	2.64	0.99	111	43	4.24	0.84	1.77	2.09	61	100.662	4.64	278	141	4.09	2.29	0.94	121	44	4.21	0.96	1.56	2.21	63	96.9835	5.08	207	141.7
T149439	1	40	1	0	0	0	0	17.0993	0	1	118						78	101.63	4.46	338	140	3.55	2.31	1.09	121	37.6					79	100.147	5.2	302	140	3.89	2.17	1.2	119	37.2					82	95.9311	4.35	308	142
T155388	0	30	0	0	0	0	0	19.5312	0	1	123	42.9	4.46	0.33	1.6	2.71	38	183.315	2.95	298	138	3.8	2.44	1.04	140	41.8					75	83.6462	4.98	167	140	4.62	2.27	1.4	123	49.7					50	133.554	4.14	261
T140765	0	45	1	0	0	0	0	20.3428	0	0	129	40	4.91	1.02	1.93	2.52	58	103.639	4.83	259	140	3.69	2.25	0.98	128	44	5.15	1.56	1.95	2.46	61	97.78	4.58	339	145	3.72	2.12	1.16	121	36					54	112.548	5.11	221	139
T148301	0	46	1	0	0	0	0	23.6328	0	1	132	40.1	4.51	0.61	1.4	2.83	63	93.7873	4.39	281	142	4.22	2.32	1.43	135	45.4					48	128.36	3.08	174	138	4.27	2.28	1.27	139	40.3					59	101.163	4.35	242	143
T145075	1	27	1	0	0	0	0	15.5238	0	1		44.8	3.67	0.46	1.68	1.78	66	133.475	4.86	406	139	3.76	2.3	1.03	146	43.9					70	124.712	4.84	370	141	3.78	2.34	1.11	157	48.9	4.17	0.74	1.66	2.17	68	128.955	3.25	362	140
T139374	0	71	1	0	0	0	0	22.8624	0	0	111	37	3.61	0.43	1.5	1.91	59	92.6305	4.87	293	142	3.71	2.18	1.39	111	37	3.61	0.43	1.5	1.86	58	94.476	3.72	260	142	3.71	2.18	1.39	117	38.5	4.03	1.04	0.94	2.62	58	94.476	3.42	246	139
T164871	0	34	1	0	0	0	0	18.3143	0	1	139	48.2	4.52	0.85	1.54	2.59	66	94.5102	5.06	205	137	4.46	2.61	1.18	123	37.9	4.91	0.7	1.54	3.05	50	130.203	5.15	328	143	3.64	2.16	1.28	128	42	5.01	1.68	1.61	2.64	57	111.932	3.8	158	144
T140809	0	72	1	1	0	0	0		0	0	113	33					31	194.112	3.43	164	131	3.81	2.02	1.37	103	32									142	4.31	2.17	1.31	124	39.9	3.43	0.63	1.43	1.71	36	163.347	3.21	117	141
T120827	1	67	1	0	0	1	1	23.7024	0	1	140	44					76	94.312	5.48	343	143	3.89	2.32	1.07	143	42	5.45	2.85	0.93	3.22	73	98.7987	7.55	267	142	4.19	2.17	0.88	141	39	4.21	1.48	0.83	2.71	68	107.229	4.62	293	142
T153653	0	45	0	0	0	0	0	20.7756	0	1	53	36.6	6.09	0.77	2.25	3.49	58	103.639	7.69	361	139	3.63	2.01	1.73	46	34.2	5.05	0.6	1.97	2.81	66	89.2826	5.16	316	136	3.43	1.92	1.37	47	35.7	4.03	0.74	1.37	2.32	59	101.615	4.75	299	142
T127054	1	71	1	0	0	0	0	19.1512	0	0	127	42					71	100.823	3.39	258	130	4.23	2.11	1.01	116	36	3.92	0.42	1.92	1.81	69	104.203	2.96	208	133.5	3.83	2.13	1.2	125	39	4.26	0.24	2.06	2.09	65	111.638	3.06	187	141
T6101	0	62	1	0	0	0	0	19.8347	0	0	125	36.3	5.31	1.14	1.2	3.59	48	120.813	2.78	256	145	3.52	2.2	1.19	123	34.1	5.69	1.41	0.91	4.14	53	107.759	5.16	377	143	3.55	2.09	1.12	126	43.2	6.58	1.2	1.29	4.74	50	115.254	3.47	185	147.3
T150543	1	22	1	0	1	0	0	22.6562	0	1	149	37.7	4.35	0.95	1.92	1.96	59	158.359	7.21	580	140	4.02	2.26	1.17	142	39.3					63	146.814	6.61	458	132	4.42	2.29	1.35	143	39.4	4.18	1.34	1.77	1.8	58	161.514	6.06	508	142
T77531	0	39	0	0	0	0	0	22.4766	0	0	122	39.9	3.65	0.96	0.98	2.23	57	108.857	2.87	349	137	3.7	2.18	1.08	126	45.1	4.79	1.56	1.14	2.94	33	204.537	5.38	323	139	4.09	2.34	1.18	123	48.2	4.79	1.62	1.1	2.95	60	102.601	2.75	267	141
T149704	0	61	1	0	0	0	0	25.9695	0	0	137	40.2	5.71	2.71	1.17	3.31	51	113.022	4.08	493	140	3.89	2.32	1.3	131	39.5	5.77	2.11	1.27	3.54	46	127.315		383	140	3.92	2.15	1.26	145	43.8	6.44	4.64	1.13	3.2	51	113.022	3.4	410	140
T148789	1	28	0	0	0	0	0	19.0451	0	1	134	35.8	2.75	0.93	0.91	1.51	74	116.105	2.12	490	137	4.15	2.32	1.04	133	35.4	2.49	0.73	0.87	1.29	75	114.321	3.03	374	139	3.83	2.14	1.03	125	32.8	2.9	0.84	0.77	1.75	71	121.785	2.82	398	141
T148033	1	19	0	0	0	0	0	21.2031	1	1	160	45.6					81	113.172	4.07	614	146	4.1	2.34	1.19	153	43					75	123.683	3.85	428	139	4.37	2.44	1	147	43.3	4.5	0.73	1.57	2.6	73	127.602	4.17	515	138
T128978	1	63	0	0	0	0	0	20.8117	0	1	153	42	5	0.99	1.86	2.69	66	112.383	5.95	409	146	3.92	2.26	0.88	134	37	4.72	0.75	1.74	2.64	60	125.449	5.05	306	142	3.99	2.09	0.93	140	40	4.45	0.89	1.64	2.41	62	120.79	5.2	298	142
T149536	0	21	0	0	0	0	0	19.5556	0	1	123	43.3	4.35	1.02	1.08	2.81	59	118.618	4.45	420	142	3.84	2.37	1.37	123	40.4	4.57	0.84	1.26	2.93	57	123.433	3.85	314	140	3.68	2.21	1.32	125	43.1	4.35	1.02	1.22	2.67	52	137.229	3.59	302	137
T147649	0	47	1	0	0	0	0	18.4911	0	0	133	39.5	5.58	0.57	1.77	3.55	56	106.974	4.07	328	140	3.84	2.17	1.23	131	39.5	5.23	0.4	1.62	3.43	68	85.5011	7.3	347	139	3.78	2.04	1.21	129	39.5	4.57	0.43	1.57	2.8	54	111.559	3.72	185
T156579	0	64	1	1	0	0	0	26.3702	0	0	139	39.4	4.52	1.07	1.33	2.7	61	91.0327	3.25	495	146	3.49	2.2	1.09	137	40.5	4.45	0.48	1.38	2.85	43	136.284	4.54	303	145	3.77	2.2	1.18	133	38.4	3.65	1.02	1.23	1.96	57	98.4439	4.36	346	141
T79635	0	61	0	0	0	0	0	25.9107	0	0	130	46	5.33	2.88	0.92	3.1	53	108.115	6.74	506	140	3.56	2.2	1.15	127	45					61	91.9243	3.79	200	142.9	3.64	2.34	1.2	128	42	8.56	4.79	2.06	4.32	67	82.4917	8.17	311	144
T158081	1	27	0	0	0	0	0	28.3937	1	1	155	56.1	5.43	0.81	1.14	3.92	65	135.847	4.15	840	139	4.17	2.57	1.21	144	45.5					81	105.381	3.04	510	140	4.03	2.54	1.25	145	51.2					63	140.836	3.77	422	142
T72902	0	60	1	0	1	0	0	25.462	0	1	115	42	6.22	1.52	1.33	4.2	53	108.479	5.18	602	145	4.15	2.25	1.07	120	42	6.05	2.04	1.45	3.67	65	85.7148	4.04	438	142	4.21	2.26	1.19	127
T80676	0	67	1	0	0	0	0	18.2868	0	0	97	36	4.42	0.46	1.63	2.58	38	155.725	2.88	178	138	4.4	2.01	1.15	97	36					57	97.5326	2.96	135	141	4.42	2.1	1.27	90	43					46	124.913	4.37		135
T146114	0	39	0	0	1	0	0	28	0	0	131	44.2	9.81	9.64	0.52	1.72	45	142.998	4.46		136	3.77	2.1	0.81	124	41.2	5.28	8.17	0.8	0.77	58	106.694	3.94	355	137	3.81	2.16	1.08	127	38.7	3.66	4.17	0.95	1.04	53	118.392	4.07	469	137
T166393	1	32	0	0	0	0	0		0	0	111	30.9	7.85	7.39	0.66	4.36	69	90.8961	4.45		144	4.4	2.22	1.02	126	46.3	3.69	2.81	0.92	1.47	59	146.761	5.02	383	141	4.44	2.35	1.51	136	46.6	4.61	1.49	1.09	2.84	64	133.611	4.65	472	140
T147381	0	40	0	0	0	0	0	19.5312	0	0	114	38.7					61	100.146	3.01		144	3.6	2.14	0.99	119	40.7									141	3.65	2.24	1.05	120	42	4.73	1.12	1.68	2.54	55	112.856	4.96	276	140
T91938	0	65	1	1	0	0	0	25.0657	0	1	133	42.9	4.15	3.74	0.96	1.49	60	92.4943	5.85	687	140	3.67	2.24	1.08	121	36.4	3.55	5.79	0.74	1.32	64	85.8558	7.03	535	144	3.62	2.27	1.83
T127667	0	51	0	0	0	0	0	22.0317	0	0	93	41	8.23	1.54	1.12	6.5	45	135.419	2.37	378	141	3.95	2.27	1.21	88	34	8.69	1.76	1	6.8	38	164.595	2.77	354	138	4.07	2.21	1.22
T175057	1	29	0	0	0	0	0	27.6817	0	1	149	41.8	5.56	1.75	1.11	3.65	89	93.1657	3.93	587	143	4.02	2.44	1.62	135	40.7	5.63	1.73	0.96	3.88	88	94.3885	2.89	606	143	3.77	2.34	1.56
T143666	1	63	0	0	0	1	1	18.2868	0	1	121	42					54	141.668	6.21		131	3.7	2.15	1.16	130	40.3					60	125.449	11.18		135	4.06	2.54	1.3	112	34.1					52	147.974	5.64		135
T95477	1	54	1	0	0	1	1	24.4418	0	0	144	41.8	6.21	7.59	0.87	3.32	66	115.955	4.74	514	138	4.04	2.35	1.32	129	42.2	8	19.77	0.89	2.65	71	106.584	5.42	469	140	3.56	2.36	1.4
T146204	1	38	1	0	0	0	0	26.7299	0	0	141	43.4	3.64	2.21	1.32	1.32	85	92.9979	4.63	504					138	46.7	4.19	1.29	1.09	2.51	85	92.9979	4.13	535	142	4.1	2.43	1.27
T154178	0	57	1	0	1	0	0	24.3865	0	1	117	41.8	4.85	1.46	1.49	2.7	53	109.614	4.25	480	140	4.3	2.27	1.21	114	39.8	6.37	3.33	1.2	3.66	67	83.6353	4.78	476	140	4.22	2.18	1.24	106
T135987	1	45	0	1	0	0	0	29.9357	0	1	154	47	5.8	1.61	1.21	3.86	79	97.7811	7.25	472	144	3.95	2.28	0.8	161	42.9	5.78	3.03	1.08	3.32	77	100.718	4.95	423	140	3.85	2.2	0.73	148	42.7	4.09	1.2	1.12	2.42					140
T139935	1	48	0	1	0	0	0	31.1791	0	0	147	45	4.81	1.82	1.03	2.95	72	107.415	5.52	470	141	3.96	2.36	1.15	148	45	4.28	2.2	1.17	2.11	67	116.718	6.61	439	139	3.89	2.22	1.26											137
T150455	1	41	0	0	0	0	0	30.0568	0	0	143	37.2	3.11	0.82	1.25	1.49	85	91.5744	3.58	451	138	4.08	2.04	1	146	44.2	2.79	0.96	1.3	1.05	93	82.5457	3.9	523	137	4.48	2.39	1.25
T92862	0	73	1	1	1	0	0	24.7967	0	1	117	35.2	2.95	1.55	1.02	1.23	56	97.8271	4.09	450	146	3.43	2.52	1.05	122	40.1	3.84	3.02	0.9	1.57	49	138.63	4.01	264	142	3.91	2.45	1.02
T155307	1	29	0	0	0	0	0	16.436	0	0	110	31.3	3.11	0.62	0.84	1.99	74	115.281	3.08	450	140	4.02	2.12	1.27	125	40.5	4.8	0.66	1.29	3.21	75	113.509	7.15	387	141	3.86	2.23	1.39
T129262	0	68	0	0	0	0	0	18.1461	0	0	119	42.4					54	103.5	3.52	254	141	3.85	2.23	1.31	121	36.5					51	110.557	4.78	273	140	3.75	2.21	1.18
T147050	1	39	0	0	0	1	0	25.0593	0	1	143	45.4	4.32	1.15	0.9	2.9	77	103.687	4.69	423	139	3.87	2.14	1.19	146	37.4	4.83	4.33	0.98	2.25	70	115.742	7.01		140	3.8	2.08	1.52
T118328	0	59	1	0	1	0	0	19.9481	0	0	132	44.4	3.54	1.31	1.24	1.7	50	116.42	5.82	417	140	3.87	2.26	1.23	121	40.7	3.84	0.9	1.4	2.03	57	100.083	4.63	268	140	3.95	2.25	1.08
T29695	1	69	1	1	0	1	0	19.7055	0	0	135	38	4.51	0.82	1.16	2.98	71	101.41	6.36	416	141	3.49	2.25	0.91	131	36					71	101.41	6.23	404	140	3.87	2.2	0.85
T128763	1	57	1	0	0	0	0	24.2188	0	0	141	42	5	1.68	1.05	3.19	73	102.094	5.42	414	142.2	3.41	2.14	1.28	140	42					73	102.094	4.46	284	140.8	3.44	2.22	1.22
T71970	1	45	0	0	0	0	0	28.3737	0	1	159	47.3	7.78	0.7	4.66	5.8	80	96.372	5.01	398	139	3.92	2.44	1.28	133	37	4.94	0.71	1.28	3.34	81	95.0003	4.19	307	144	3.63	2.32	0.98
T155351	1	74	0	0	0	1	0	23.1084	0	1	105	37.5	5.1	1.03	0.94	3.69	63	114.769	4.47	390	141	3.91	2.2	0.98	105	38.5	4.42	1.49	1.02	2.72	61	119.123	4.73	431	141	4.02	2.13	1.15
T94630	1	65	0	0	0	0	0	25.1096	0	1	135	36	5.58	1.06	1.11	3.99	67	109.751	6.23	387	141	3.68	2.28	1.02	131	36					74	97.8597	7.67	396	138	3.51	2.09	1.15	130	37					73	99.4084	7.11		139
T145174	1	38	0	0	0	0	0	25.2826	0	1	128	34.6	4.25	1.19	0.91	2.8	74	109.126	4.16	387	140	3.88	2.09	1.08	133	36.1	4.73	1.12	1.11	3.11	70	116.354	5.51		138	3.68	2.06	1.38	147	38.2	5.29	0.98	1.27	3.57	72	112.632	5.67		139
T169654	0	55	0	0	0	0	0	17.3333	0	0	105	33.1	5.5	1	1.04	4.01	46	130.019	3.05	262	145	3.04	2.3	0.94	85	27.7	4.16	1.02	0.92	2.98	39	157.304	2.23	150	137	4.38	2.09	1.23
T136985	1	54	0	0	0	1	1		0		71	31.3					54	146.171	2.52	109	135	3.53	1.99	0.69
T128774	1	43	1	0	0	0	0	24.7676	0	1	159	44	5.84	0.82	1.19	4.28	64	125.833	4.14	376	142	4.05	2.26	1.1	163	46	6.06	1.2	1.39	4.12	66	121.443	3.82	396	141	4.16	2.55	1.07
T175645	1	55	0	0	0	0	0	24.5675	0	1	130	35.1	4.2	1.25	0.93	2.7	78	95.2682	4.12	374	142	3.68	2.24	0.99	131	31.8	4.35	0.87	0.91	3.04	79	93.8779	4.75	351	142	3.77	2.23	0.97
T155395	1	68	1	0	0	0	0	22.8624	0	0	96	40.7	2.47	0.55	1.16	1.06	49	156.039	3.61	370	141	3.75	2.38	1.09	80	37.2	2.26	0.52	1.22	0.8	47	163.726	4.16	380	143	3.42	1.96	1.02
T162473	0	63	1	0	0	0	0	21.573	0	0	136	47.3	6.4	3.49	1	1.59	61	91.3242	4.75	367	142	3.81	2.38	1.27	135	44.1					60	93.0829	4.77	232	139	3.66	2.37	1.39
T146525	1	48	0	0	0	0	0	20.7612	0	0	110	34.6	3.67	0.66	0.86	2.61	80	95.1176	4.1	349	140	4.21	2.15	1.08	114	38.5	4.23	0.71	1.13	2.78	66	118.761	4.34	532	143	3.89	2.34	1.08
T140022	1	46	1	1	0	1	1	22.0386	0	0	135	41	5.48	1.08	1	3.99	65	121.921	4.71	344	139	4.02	2.27	1.06	134	40	3.31	0.73	0.97	2.01	65	121.921	5.26	322	143	4.06	2.18	1.38
T163993	1	44	0	0	0	1	0	31.5886	0	1	140	40.1	6.09	0.65	1.59	4.2	72	109.329	7.31	333	140	3.71	2.25	1.25	147
T140334	0	62	0	1	1	0	0	26.7094	0	1	115	43	5.82	3.25	1.18	3.16	59	95.2147	6.48	331	140	3.8	2.22	0.87	122	43	5.91	2.96	1.28	3.28	67	82.2199	6.7	404	140	4.69	2.27	1.06
T155139	0	78	1	0	0	0	0	23.473	0	1	119	37.3	5.11	0.72	1.8	2.98	54	100.657	4.77	329	143	3.64	2.12	0.96	109	32.5					79	64.8882	2.98	189	142	3.29	2.18	1.04
T49602	0	53	1	0	0	0	0	28.6215	0	0	119	42.6	7.14	2.43	1.6	4.44	62	92.8271	5.39	327	141	4.08	2.38	1.29	113	41.4	4.14	1.13	1.39	2.24	54	108.871	6.13	277	141	4.32	2.3	1.22
T175956	1	67	1	0	0	0	0	19.5556	0	1	128	32	5.02	0.81	1.41	3.24	77	92.8999	5.31	321	141	3.43	2.13	0.97	132	36.9					69	105.437	4.56	285	141	3.25	2.36	0.85
T136787	0	46	0	0	0	0	0	20.4382	0	0	124	33					56	107.442	5.18	317	142	3.51	2.18	1.28	112						51	119.687	4.99
T87338	0	78	1	0	0	0	0	32.4661	0	1	131	41.9	3.62	0.89	1.18	2.04	50	110.006	4.54	427	139	3.89	2.3	0.94		39.5	4.3	0.92	1.51	2.37	50	110.006	4.58	402	140	3.89	2.07	1.16
T139655	0	50	1	1	0	0	0	20.082	0	0	132	36	4.16	1.15	0.95	2.69	54	110.166	3.68	312	141	3.8	2.12	1.04	132	32	4.35	1.14	1.14	2.69	57	103.503	4.16	284	139	3.76	2.11	0.95
T152151	1	31	1	0	0	0	0	23.5294	0	1	141	41.1					82	101.026	4.21	309	140	4.32	2.33	1.35	141	46.2					74	113.731	6.44		143	3.66	2.19	1.19	132	36.9					73	115.531	3.77		142
T152206	1	58	1	0	0	0	0	19.0311	0	1	154	42.7	4.83	0.57	1.83	2.74	68	110.415	4.53	304	139	3.62	2.32	1.01	153	44.8					75	98.6103	4.94	351	145	3.76	2.31	1.14
T168911	0	32	1	0	0	0	0	16.0256	0	1	129	46.9	4.08	0.7	1.73	2.03	53	123.243	4.8	304	140	3.63	2.39	1.3	126	42.6					61	104.787	4.57		140	3.62	2.32	1.29
T167571	0	74	1	1	0	0	0	30.4577	0	1	139	43.6	5.47	3.02	0.95	3.13	52	106.268	4.01	302					136	41.2					43	132.326	3.1	202	142	3.94	2.1	1.25
T161140	0	62	1	0	0	0	0	19.4734	0	1	115	36.2	5.58	1.09	1.4	3.68	56	101.125	3.75	292	140	3.68	2.26	1.38	114	38.2					49	117.973	4.11	209	138	3.91	2.28	1.34
T167521	1	29	0	0	0	0	0	18.726	0	1	121	40.9	4.37	0.63	1.2	2.88	83	100.98	4.15	280	142	3.58	2.4	1.23	135	43.1	4.82	0.43	1.37	3.25	82	102.403	5.38	351	142	3.51	2.19	1.26
T127972	1	44	1	0	0	0	0	19.4674	0	1	146	39	3.38	1.2	0.96	1.87	73	107.603	6.53	269	141	3.58	2.21	0.81	147	42	3.51	0.81	1.03	2.11	68	116.784	3.7	297	139	3.74	2.35	0.8
T100643	1	60	0	1	0	0	0	19.9184	0	1	128	36	3.64	1.18	0.92	2.21	70	106.05	4.12	269	145	4.35	2.16	1.18	131	40					70	106.05	3.81	226	142	3.84	2.28	1.22	135	45	4.79	0.85	1.46	2.94	71	104.328	6.93		141
T166606	0	49	1	0	0	0	0	23.2335	0	1	116	38.7	4.37	0.38	1.38	2.82	58	101.863	5.11	261	142	3.37	2.22	1.22	124	42.8					82	68.308	5.34		143	3.43	2.3	1.35
T143583	0	44	0	0	0	0	0	19.4363	0	1	93	35	6.18	0.62	1.74	4.16	46	136.044	4.04	260	142	3.6	2.16	1.09	97	35.5	5.11	1.5	1.65	2.78	49	126.478	2.22	337	141	3.03	2.2	1.1
T93559	0	51	0	0	0	0	0	19.5312	0	1	110	39.8					53	112.117	3.95	313	145	3.19	2.25	1.44	126	41.6					52	114.609	3.66	233	143	3.84	2.41	1.46	132	48.3	3.91	0.58	1.34	2.31	52	114.609	4.38		142
T76550	0	37	0	0	0	0	0	26.5625	0	0	139	38	6.59	1.36	1.32	4.65	49	131.006	2.73	256	138	4.18	2.24	1.2	138	39	7.13	1.96	1.5	4.74	45	144.534	1.65	321	133.4	4.05	2.14	1.08
T156609	1	56	0	1	0	1	1		0	0	123	26.9	2.45	0.86	0.78	1.28	42	193.913	9.72	286	130	5.65	1.91	1.51	103	24.7					31	275.299	9.88	188	136	3.42	2.02	1.1
T109773	0	36	1	0	0	0	0	25.2363	0	1	113	37.8	4.44	0.51	1.95	2.21	60	104.281	4.39	252	138	4.25	2.21	1.29	111	38.8	4.6	1	1.95	2.1	59	106.324	6.2	315	139	4.14	2.22	1.18	113	35.6	4.98	0.63	1.94	2.55	61	102.311	4.27		140
T168148	1	51	1	0	0	1	0	26.9896	0	1	129	40.4	5.76	0.86	1.06	4.31	76	99.6835	5.77	250	142	4.05	2.08	1.01	127	41.8					79	95.328	3.74	217	144	4.07	2.2	0.71
T148869	0	39	0	0	0	0	0	20.5049	0	0	89	25.1					51	123.766	3.48	271	134	3.42	1.88	0.89	104	25.1					67	90.333	5.21		130	2.42	2.07	1.09
T149497	0	41	1	0	0	0	0	18.8707	0	0	141	44	4.88	0.66	1.48	3.1	61	99.6453	4.91	232	140	3.4	2.37	1.39	134	43.6	5.01	0.47	5.01	3.13	63	96.0038	5.88	328	140	3.97	2.35	1.37
T155337	0	53	1	0	0	0	0	18.8189	0	0	127	37.3	5.15	0.89	1.95	2.86	48	124.722	3.49	224	142	3.85	2.32	1.03	126	38.4	4.68	0.73	2.28	2.07	61	94.5854	3.96	318	143	3.8	2.18	0.97
T136990	1	36	0	0	0	0	0	20.8984	0	0	138	43	3.64	1.33	1.02	2.02	78	103.827	4.4	223	139	3.67	2.26	1.19	125	40					82	98.005	3.17	203	140	3.96	2.11	1.22
T164388	0	26	0	0	0	0	0	19.5312	0	1	136	44.5	4.62	0.68	1.81	2.5	65	101.574	3.52	215	141	3.72	2.43	1.31	131	41.6	4.35	1.2	1.64	2.16	49	140.733	4.4	284	143	3.96	2.28	1.19
T168424	1	32	0	0	0	0	0	17.301	0	0	113	41.6	3.4	0.78	1.06	1.99	67	126.731	5.14	209	143	3.9	2.2	1.16	111	41.5	2.83	0.62	1.02	1.53	78	106.34	4.85	213	144	3.62	2.32	1.15
T161966	0	38	0	0	0	0	0	25.2363	0	1	100	36.5					45	143.754	2.45		143	3.11	2.15	1.16	109	35.8					43	151.497	3.29		141	3.7	1.97	1.34
T118292	0	63	1	0	0	0	0	19.8642	0	1	127	42	5.26	0.91	1.95	2.88	59	94.9059	5.71	197	144	3.62	2.17	1.08	118	35					54	105.117	3.08	196	143	4.01	2.21	1.18
T167035	1	69	0	0	0	0	0	19.721	0	1	98	24	5.4	1.01	0.77	4.17	68	106.59	4.9	519	140	3.92	1.94	0.86	95	29.4					70	103.084	3.8		140	4.37	2.04	0.82
T129156	0	47	0	0	0	0	0	29.4758	0	1		45	3.31	1.11	1.22	1.59	40	157.728	5	170	137	3.64	2.26	0.79	137	43.5					56	106.974	4.03		138	3.62	2.21	0.85
T138934	1	43	0	0	0	1	0	22.8624	0	1	144	43					54	153.088	3.6		143.5	3.93	2.35	1.41	167	50					43	199.114	2.27		145	3.43	2.28	1.23
T100190	0	74	1	1	0	0	0	18.5493	0	0	119	34.8	4.22	0.97	1.54	2.24	59	91.8556	2.58	59											59	91.8556	3.83
T57376	0	68	0	0	0	0	0	30.8185	0	0	113	38.1	2.71	0.64	1.41	1.01					144	3.66	2.26	1.07	134	37.4	5.44	1.12	1.64	3.29	56	99.2463	5.12	492	141	4.43	2.39	1.33
T126086	1	84		1	0	1	0	22.5922	0	1	94	28.6	3.68	0.82	0.71	2.6	66	106.007	6.82	188	140	3.1	2.04	1.18	93	30.5					71	97.4402	6.23	193	129	4.78	2.15	1.06
T129232	1	43	0	0	0	0	1	26.2976	0	0	157	45					85	90.6933	7.16		142	3.83	2.26	1.14	149	41.5					92	82.7777	4.76		144	3.43	2.17	0.9
T1207	0	87	1	0	0	0	0	19.3129	0	1	100	38.6					50	107.594	5.05		143	3.08	2.2	0.81	97	36.5	3.92	0.47	1.57	2.14	51	105.163	5.91	272	143	3.77	2.08	0.78
T48968	1	76	0	0	0	1	0	21.2585	0	1	143	41					54	136.374	3.05		141	4.08	2.04	0.91	146	40					58	125.579	4.33		141.5	3.98	2.2	0.98	141
T117750	0	59	1	0	0	0	0	18.4265	0	0	111	45.1					53	108.849	4.29		144	3.54	2.18	1.35	122	43.9	4.42	0.99	1.49	2.48	49	119.166	4.84	286	140	4.1	2.3	1.26
T160252	1	70	0	0	0	1	1	23.6652	0	1	78	37.3					72	99.4952	9.12		139	5.48	1.98	1.65	87	32.8	3.42	1.27	1.17	1.67	66	110.004	3.64	276	141	3.37	1.99	1.1	71	30.6	2.91	0.81	0.91	1.63	72	99.4952	7.4	287	141
T82309	1	55	1	1	0	1	0	26.8612	0	0	140	41.7	4.47	1.36	1.09	2.76	81	91.2081	4.77		144	3.56	2.07	0.8	144	39.1	4.25	1.06	1.21	2.566	87	83.9885	5.18	425	139	3.98	2.21	0.82
T154984	0	29	1	0	0	0	0	16.5889	0	0	128	50.3					58	113.308			141	3.73	2.52	1.26	125	48.1	5.84	0.55	1.62	3.97	64	101.14	4.35	396	140	4.17	2.3	1.34	119	43.9	4.93	0.65	1.4	3.23	50	134.476	4.69	197	138
T126961	0	48	0	0	0	0	0	23.7812	0	1	145	48					50	121.4	6.01		145.2	2.94	2.42	1.48	138	43					53	113.505	4.96		143	3.43	2.2	1.51
T151027	0	18	1	0	1	0	0	18.8588	0	0	153	38.7					65	109.446	3.4		140	4.28	2.55	1.2	167	54.2	4.49	2.9	0.8	2.37	59	122.388	4.64	306	141	4.31	2.53	1.14
T170386	0	51	0	0	0	1	1	19.7599	0	0	124	34.6					55	107.426	1.86		144	3.33			110	35.9	5.75	0.91	1.72	3.62	61	95.3269	4.57	380	143	3.57	2.25	1.39
T150736	1	18	0	0	0	0	0	18.5911	0	0	112	36.8	3.84	0.81	1.14	2.33	51	195.147	3.15		140	4	2.23	1.59	120	36.5	4.67	0.82	2.13	2.17	42	244.157	5.08	213	137	4.16	2.25	1.34	128	36.1	3.72	0.64	1.12	2.31	62	155.768	2.7	316	142
T145186	0	63	1	0	0	0	0	24.7768	0	0							50	114.88	4.97		142	3.15	2.04	1.01	124	40.1	5.16	1.49	1.17	3.31	58	96.7967	5	345	143	3.93	2.12	1.28
T127220	0	34	0	0	0	0	0	21.83	0	0	152	44					62	101.581	2.35		142.1	3.69	2.19	1.32							48	136.484	6.02
T126963	1	65	1	1	1	1	0	19.9481	0	1	133	41	4.12	2.9	1.1	1.7	71	102.647	6.28		144	3.22	2.26	1.16	134	41	5.74	3.3	1.15	3.09	73	99.4084	7.24		140	3.96	2.26	1.18	142	39					73	99.4084	5.27	352	139
T65077	1	70	0	1	1	0	0	23.4375	0	0	140	35	3.08	0.59	1.05	0.27	65	111.96	4.3		139	3.79	2.2	1.09	143	38.3	3.94	1.08	1.13	2.32	77	92.0775	4.77	307	142	3.54	2.28	1.21
T30521	0	65	1	0	0	0	0	17.4044	0	0	115	42.9	4.86	1	1.66	2.75	59	94.3057	4.25		144	3.39	2.3	1.09	120						67	81.435	4.51	182
T152656	1	32	0	0	0	1	0	23.4375	1	1	137	41.4	5.73	1.65	1.59	3.39	83	98.9822	3.29	760	141	3.67	2.32	1.19	147	42.9	6.65	1.24	1.7	4.39	87	93.7493	3.48	572	141	4.05	2.33	1.33
T149769	1	24	0	0	0	0	0	26.079	1	1	175	47.5	3.84	3.01	0.92	1.55	75	117.955	4.7	668	141	3.86	2.34	1.3	156	43	3.31	1.52	0.88	1.74	72	123.644	3.89	623	141	3.96	2.09	1.2
T149741	1	24	0	0	0	0	0	18.75	1	1	133	42.6	3.84	0.7	1.25	2.27	73	121.692	2.79	588	143	3.83	2.42	1.18	142	40.5	4.66	1.09	1.23	2.93	70	127.73	2.85	342	142	3.72	2.37	1.49
[truncated: 29 more columns]

## Sheet: Renal dysfunction + WMT
	Demographics and clinical characteristics									Before WMT															After the 1st WMT														After the 2nd WMT
ID	sex(m=1,f=0)	age	WMT to treat functional diseases=1, WMT treat organic diseases=0	hypertension	diabetes	smoking	alcoholism	BMI	use of urate-lowering drugs	upper gastrointestinal tract=0, lower gastrointestinal tract=1	Hb	ALB	TC	TG	HDL-c	LDL-c	Scr	eGFR	BUN	UA	Na	K	Ca	P	Hb	ALB	TC	TG	HDL-c	LDL-c	Scr	eGFR	BUN	UA	Na	K	Ca	P	Hb	ALB	TC	TG	HDL-c	LDL-c	Scr	eGFR	BUN	UA	Na
T110450	1	83	1	1	1	1	0	19.1327	0	1	123	38	5.02	1.04	1.36	3.19	78	87.6332	4.82	366	140	3.48	2.31	1.03	135	39.3	5.37	1.58	1.39	3.26	73	94.5957	4.45	410	139	3.79	2.16	0.87
T138853	1	32	0	0	0	0	0	17.4472	1	1	129	41	3.37	0.66	1.48	1.59	91	89.0102	3.65	372	139	3.64	2.05	1.03	135	40					82	100.377	4.74	358	138	3.54	2.05	1.12	137	42	4.1	0.45	1.94	1.96	94	85.7401	5.11	372	141
T49878	1	67	1	1	0	0	0	27.968	0	1	126	40.2	4.44	0.88	1.49	2.55	95	72.9009	4.3	401	140	4.33	2.18	1.19	123	37.5	4.27	0.87	1.36	2.51	89	78.6013	5.48	413	143	4.12	2.24	1.25
T31947	1	80	1	1	0	0	0	19.2336	0	1	115	33.8	3.37	0.57	0.97	2.14	78	88.2906	4.79	353	137	4.09	2.11	1.21	118	34	3.64	0.56	1.05	2.34	79	87.0021	5.14	445	133	3.73	2.21	1.02	122	35.2	4	0.57	0.57	1.97	81	84.5279	5.39	344	141
T150335	1	44	1	0	0	0	0	21.0938	0	1	133	36.6	6.26	0.54	1.61	4.4	93	81.3708	6.75	507	141	3.9	2.07	1.02	133										142	3.77	2.38	0.93	129	37.7	6.13	0.65	1.71	4.12	104	71.5223	5.34	452	141
T82012	1	89	1	1	1	0	0	24.4646	0	1	112	34.7	4.01	0.64	1.21	2.51	119	53.0654	9.34	424	144	3.57	2.23	1.15	122	35.1					120	52.5554	7.33	353	142	3.89	2.23	1.22	120	35.4	4.03	0.87	1.1	2.53	104	61.9921	6.18	415	143
T88292	0	83	1	1	0	0	0	21.2306	0	0	106	37	4.19	1.4	1.95	1.8	108	44.6662	5.99	417	142	4.07	2.41	1.1	111	37					57	93.3835	5.6		147	3.19	2.15	0.9
T175955	0	58	1	0	0	0	0	26.4423	0	1	124	37.9	5.19	0.78	1.61	3.23	80	67.9174	3.93	248	139	4.09	2.36	0.94	130	43.7					35	176.316	3.35	194	138	3.57	2.55	0.89
T151658	1	61	1	0	0	0	0	23.8751	0	0	119	37.2	6.9	1.56	1.07	5.12	100	70.0321	4.49	338	142	4.12	2.17	1.23	127	41.6	6.91	0.66	1.58	5.03	107	64.7721	5.5	444	139	4.24	2.3	1.3
T141789	0	64	0	1	0	0	0	24.0346	1	0	126	36	3.98	1.97	0.94	2.14	69	78.9653	6.68	440	145.4	3.7	2.12	1.17	137	41	5.06	1.74	1.23	3.04	79	67.5471	5.71	332	144	4.43	2.29	1.28	132	39.8	4.4	2.95	1	1.13	66	83.1217	7.1	375
T99098	1	80	1	1	0	0	0	19.9219	0	1	124	37.3	2.93	0.65	1.18	1.45	115	56.4087	9.24	557	142	4.03	2.33	1.28	126	35.5	3.18	0.77	1.06	1.77	116	55.8479	10.84	538	140	3.82	2.21	1.27
T158451	1	59	1	0	0	1	0	19.0443	0	1	135	36.2	5.16	1.34	1.49	3.62	83	87.4218	4.6	334	141	3.85	2.21	0.91	130	34.4					85	85.0524	3.62	301	142	3.58	2.37	1.13	128	34.8					85	85.0524	4.86	336	140
T35492	0	86	1	0	1	0	0	23.2335	1	1	98	39.3	4.55	1.09	1.21	2.94	78	64.5569	8.33	247	141	4.1	2.06	1.07	101	38	4.78	2.25	1.4	2.36	77	65.5253		262	142	3.89
T129256	1	54	1	1	0	0	0	24.3911	0	1	161	42	3.96	5.37	0.72	1.71	86	85.4342	5.29	362	143	3.43	2.24	1.05	171	48	4.43	2.64	0.96	2.27	81	91.5485	5.14		143	3.81	2.27	0.93	160	41	4.01	4.56	0.95	1.22	83	89.0075	4.88	328	142
T140550	0	82	1	1	0	0	0	24.6097	0	0	83	31	5.62	2.19	1.13	3.49	76	67.1676	8.17	346	142	3.94	2.14	1.07	92	36.8	5.04	1.27	1.31	3.15	59	89.9612	6.25	328	141	4.44	2.08	1.17
T128210	1	68	1	1	0	1	0	28.3447	0	0	137	40.2	4.33	3.03	0.92	2.28	91	76.3811	7.01		141	4.08	2.33	1.12	133	35.5	4.4	1.76	0.86	2.94	87	80.4478	6.09	473	142	3.83	2.13	1
T151570	0	66	1	0	0	0	0	25.1111	0	0	122	40.2	5.9	1.3	1.17	4.14	63	87.1598	5.63	302	145	3.5	2.18	1.12	132	40					54	104.129	4.54	217	142	3.75	2.25	1.06
T167763	1	59	0	0	0	1	0	17.5697	0	1	69	23.6	4.52	1.42	0.81	3.06	148	44.8491	6.73	383	140	3.88	2.01	1.18	66	25.8	4.16	1.53	0.68	2.78	121	56.585	4.71	283	144	2.85	1.96	0.87
T36503	1	74	1	1	0	0	0	20.1122	0	0	139	48	4.1	0.85	1.89	1.82	85	81.2298	3.75	311	139	4.49	2.42	1.12	120	38	3.49	0.72	1.53	1.63	74	95.3172	4.85	311	140	3.93	2.18	0.98	123	42	3.46	0.76	1.47	1.64	78	89.699	4.85	338	142
T92291	0	59	0	0	0	0	0	18.3143	0	1	111	43.8	3.68	0.82	1.18	2.13	64	87.5605	6.62	258	143	4.07	2.24	1.28	114	48.3	3.41	2.12	1.35	1.1	51	113.79	3.67	249	143	3.88	2.44	1.14	112	47	3.39	1.92	1.18	1.34	52	111.268	6.83	249	141
T148565	0	41	1	0	0	0	0	17.7458	0	1	104	37.6	4.58	0.71	1.6	2.66	69	86.4362	5.57	276	140	3.66	2.18	1.27	104	38.7	3.83	0.51	1.56	2.04	57	107.758	4.85	261	140	3.49	2.17	1.26
T162799	0	49	1	0	0	0	0	20.5457	0	1	136	40.9					70	81.9917	5.52	367	142	4.11	2.18	1.13	129	39.7					51	118.162			141	3.68	2.26	1.13
T137727	1	70	1	0	0	0	0	24.4141	0	0	128	37					87	79.9758	4.55	334	144	4.09	2.04	1.13	124	37	3.19	0.91	1.31	1.47	86	81.0499	4.04	324	140	3.87	2	0.92
T144455	1	73	0	0	0	0	0	18.6851	0	1	121	41.3	5.01	0.99	1.53	3.03	83	83.7237	3.13	471	145	4.15	2.18	1.11	116	37.5	4.51	0.78	1.36	2.8	78	89.9471	4.03	496	145	3.61	2.23	1.14
T145801	0	59	1	0	0	0	0	23.1377	0	1	125	40.9	4.21	1.38	1.11	2.47	70	78.9581	5.16	242	145	3.65	2.16	1.01	122	39.3	3.13	1.04	1.09	1.57	44	134.926	5.75	243	145	3.76	2.25	1.22	73	34.2	4.09	1.78	0.72	2.56	69	80.2801	5.92	239	140
T117585	1	54	1	0	0	1	0	19.487	0	0	134	43.4	4.32	0.95	1.9	1.99	92	79.0372	3.58	263	141	3.72	2.21	1.08	137	42.7	4.29	1.96	1.56	1.84	89	82.1196	3.69	266	141	3.86	2.22	1.02
T103430	1	89	0	0	0	0	0	17.2635	0	1	136	36					80	83.9125	7.08	341	139.9	3.72	2.17	0.94	129	37					78	86.4004	6.04		142.2	4	2.03	0.79	120	34	4.5	0.75	0.91	3.25	75	90.4007	5.68	412	139
T168114	1	48	0	0	0	0	0	29.9435	0	1	82	36.6	4.03	0.86	0.94	2.7	249	25.6574	16.72	334	141	3.74	2.21	1.11	81	38.4	3.62	0.83	1.19	2.05	227	28.5478	11	298	143	3.01	2.31	1.16
T98691	0	58	1	0	0	0	0	18.5529	0	1	116	48.7	5.99	0.48	1.95	3.51	71	77.9462	7.11	181	143	4.14	2.2	1.24	113						48	122.46	3.89	218
T175054	1	34	1	0	0	0	0	20.2865	0	1		47.1	5.7	0.97	1.3	3.96	92	86.8195	4.51	418	139	3.98	2.45	1.1		47	4.37	0.73	1.17	2.87	90	89.0498	3.63	412	141	3.37	2.29	1.11
T156098	1	64	1	0	1	0	0	23.9995	0	1	140	40.4	3.77	0.91	1.41	1.95	99	70.1619	4.33	307	142	3.72	2.31	0.99	130	39.5	4.43	0.56	1.5	2.68	83	85.9901	5.12	275	140	3.86	2.27	1.06
T97574	0	80	0	1	0	0	0	24.2382	1	0	114	43	7.19	1.16	1.39	5.27	69	75.4681	4.98	433	138	4.07	2.16	1.22	104	39	6.38	1.06	1.51	4.39	55	98.0431	2.85	479	141	4.11	2.07	1.15	109	39	6.5	0.9	1.44	4.65	78	65.5116	4.36	283	139
T135256	0	56	1	1	0	0	0	21.9076	0	0	120	40.2	3.66	0.75	1.29	2.03	66	85.4057	3.4	236					121	38.5	3.52	0.68	1.51	1.7	64	88.493	4.41	252	143	4.11	2.26	1.13
T139350	0	56	1	0	0	0	0	28.8044	0	1	129	40	5.6	4.59	1.32	1.43	64	88.493	8.77	288	146.3	3.58	2.32	1.57	137	41	6.08	3.92	1.26	1.78	52	112.453	3.49	448	143	4.2	2.12	1.46
T139708	0	58	1	1	0	0	0	25.6544	1	1	116		5.21	1.44	1.23	3.33	74	74.3111	6.47	453					128	43.3	6.96	1.6	1.41	4.82	53	109.228	4.3	526	142	4	2.37	1.14	132	47.6	4.16	0.69	1.49	2.36	72	76.6982	7.78	471	143.3
T169837	1	53	1	0	0	0	0	23.255	0	1	136	44.3	5.22	0.96	1.42	3.36	84	88.1196	2.94	354	141	4.09	2.46	1.16	118	41.3	5.21	1.19	1.53	3.14	80	93.2234	2.53	286	144	3.88	2.22	1.41	142	41.5	4.89	1.04	1.59	2.83	82	90.6045	3.06	277	144
T129438	1	40	0	0	0	0	0	21.4533	1	1	118	41	3.99	0.48	1.49	2.28	87	89.5974	3.67	323	144	3.67	2.07	1.13	105	35	3.45	0.59	1.21	1.97	89	87.278	4.24	378	144	3.73	2.2	1.1
T150121	1	63	1	1	0	0	0	23.1084	0	1	139	36.6	3.35	1.23	0.97	1.82	96	72.9309	5.08	573	141	3.45	2.38	1.07	146	39.3					87	81.7048	4.45	514	142	3.75	2.27	0.99	129	33.6	3.05	1.32	0.93	1.52	80	90.0092	5	559	145
T157548	1	51	0	0	0	1	1	20.202	0	1	109	36.4	4.36	0.99	1.09	2.82	106	67.9015	5.59	386	142	3.86	2.23	1.2	122	31.9	4.32	1.39	1.44	2.25	89	83.078	5.75	250	136	4.28	2.37	1.21
T113151	0	59	0	1	0	0	0	21.6041	1	1			6.16	0.95	1.5	4.23	65	86.0078	4.2						144	41	5.57	0.99	1.28	3.84	60	94.3307	2.96	366	139	4.1	2.33	1.17	140	38					70	78.9581	4.02	462	133
T74305	1	63	0	0	1	1	0	29.7576	1	1	141	41	5.15	1.15	1.33	3.3	87	81.7048	5.48	450	139.8	3.93	2.16	0.99	138	42	4.82	1.62	1.27	2.81	84	85.0814	5.37	427	141.1	3.99	2.16	0.7
T43283	1	74	0	1	0	0	0	25.9516	1	1	136	40.3	4.93	1.25	1.41	2.95	84	82.3468	5.76		142	3.78	2.35	0.91	144	37.4	4.49	0.93	1.29	2.78	86	80.1408	6.34	383	139	3.96	2.28	0.93
T64790	0	79	1	1	0	0	0	24.4444	0	0	108	33	3.91	1.4	0.97	2.3	73	70.8973	3.77	360	145	3.06	1.88	0.9	135		5.15	0.98	1.45	3.25	39	146.156	5.58	339	139	4.08	2.32	1.22
T124413	1	46	1	0	0	0	0	17.7154	0	0	132	44	5.02	0.55	1.95	2.82	89	84.8365	7.91	253	142.4	3.86	2.39	1.2	125	41					79	97.3458	5.32	178	138	3.47	2.26	1	133	38					84	90.6903	7.12	251
T136440	0	43	0	0	0	0	0	20.7031	0	0	110	45	4.69	1.82	1.26	2.6	67	88.5602	4.4	254	142	3.85	2.24	1.41	101	36	4.4	1.14	0.99	2.89	71	82.8279	5.75	285	141.9	3.74	2.12	1.38	108	38	3.85	1.04	1.13	2.25	74	78.9651	4.06	266	140
T154691	0	65	1	0	0	0	0	22.1893	0	1	137	35.5	4.52	2.29	1.19	2.29	72	74.9445	3.59		146	3.37	2.07	1.26	130	39.1	4.31	1.2	1.15	2.61	53	106.73	2.94	280	142	3.27	2.18	1.3	149	42.5					67	81.435	3.7	188	140.9
T5962	1	79	1	1	0	1	1	27.1816	0	1	141	35.7	6.02	1.37	1.35	4.05	84	81.261	6.59	443	142	3.35	2.23	1.33	141	36	5.5	1.5	1.23	3.59	88	77.0136	7.81	425	141	3.82	2.22	0.97
T166897	0	48	1	0	0	0	0	23.7332	0	0	117	38.4	5.87	1.19	1.27	4.06	73	78.4434	4.69	324	144	4.2	2.29	1.29	116	40.6					46	133.662	4.72	213	143	3.93	2.3	1.12
T115354	1	69	1	0	0	0	0	19.052	0	0	126	37	4.58	0.59	1.55	2.76	90	77.1324	6.3	378	140	3.64	2.13	0.99	120	38.2	5.72	0.67	1.51	3.91	86	81.287	5.62	292	142	4.06	2.13	1.06
T103638	1	87	0	0	1	1	1	20.0796	0	1	105	29.5					124	50.8379	14.57	404	132	4.69	2.02	1.16	81	28.9	3.76	1.13	0.51	2.74	111	57.7689	18.89	414	131	4.6	2.04	1.35
T116798	0	78	0	0	0	0	0	20.5442	0	1	77	37.5	2.4	1.6	0.85	0.82	76	67.8529	3.2	94	145	3.18	2.14	0.83	94	33.5	2.83	1.73	0.88	1.16	43	130.92	3.09	237	139	3.38	2.07	0.93
T135758	1	60	1	1	0	0	0	28.7347	0	0	138	44.5					88	81.4369	6.52	479	139	3.91	2.42	0.93	136	43.6					78	93.6002							135		3.84	1.05	1.03	2.33	84	85.9282			139
T108032	1	76	0	0	0	0	0	18.8189	0	1	41	33	1.71	0.45	0.79	0.72	118	55.3302	7.93	530	137.6	4.33	1.97	0.95	70	30	1.99	0.41	0.79	1.01	89	76.6157	5.32	308	131	4.77	1.96	0.89
T22464	1	59	0	1	1	1	1	25.9516	1	1	151	39	4.54	1.37	0.93	2.99	107	65.2119	6.44	509	140	4.14	2.24	1.17	158	44	5.13	1.58	1	3.41	99	71.3301	6.54	419	142	4.52	2.27	1.14	144	39.1	3.74	1.27	0.91	2.25	91	78.6144	5.86	409	142
T173711	0	74	1	1	0	0	0	23.3091	0	1	119	34	3.97	0.62	1.67	2.02	63	85.1588	3.99	287	142	3.64	2.12	1.04	119	34.6					49	113.811	6.82		142	3.79	2.24	1.13
T156508	0	64	1	0	1	0	0	20.9566	0	0	125	35.9	6.01	1.28	1.24	4.19	62	89.3405	5.7	370	139	3.84	2.36	1.25	123	37.8	5.83	1.39	1.12	4.08	54	104.782	4.35	396	142	3.91	2.39	1.13	119	38.8	5.85	1.59	1.15	3.98	67	81.6917	4.67	278	143
T166381	0	63	1	0	0	0	0	20.0288	0	1	113	41.5	5.52	1.44	1.96	2.91	68	80.5641	4.25	372	140	3.41	2.21	1.26	104	37.1	5.31	1.13	1.56	3.24	45	129.733	3.68	362	141	4	2.22	1.38
T140020	0	61	1	1	0	0	0	22.0317	0	1	142	45.5	6.87	1.38	1.44	4.8	70	78.4256	6.6	392	144	4.23	2.53	1.31	139	48.8	4.81	1.61	1.13	2.95	64	86.9699	5.43	324	144	3.86	2.44	1.1	126		4.65	0.83	1.06	3.21	62	90.2154	3.87	235	142
T92172	0	74	1	1	1	0	0	25.6312	1	1	117	38	5.09	1.12	1.29	3.29	92	55.012	7.41	690	140	3.59	2.3	1.29	126						96	52.3754	7.83		136	4.56	2.25	1.36
T104578	0	69	1	1	1	0	0	28.2284	0	0	128	44.1	3.49	0.64	1.26	1.94	72	74.0414	4.8	316	142	3.82	2.18	0.83	128	46.5	3.34	0.72	1.4	1.61	64	84.8213	6.12	244	140	4.16	2.33	0.98
T144546	1	54	1	0	0	0	0	19.2336	0	0	143	45.7	4.13	0.95	1.25	2.45	100	71.7865	5.09	305	143	3.98	2.37	0.99	133	37.8					93	78.0573	5.18		142	3.74	2.06	1.01	136	37.2	3.52	1.45	1.18	1.68	98	73.4798	5.04	346	142
T90075	0	55	1	0	0	0	0	17.3134	0	1	112	40.8	3.38	0.83	1.01	1.99	91	59.1692	3.72	273	141	3.48	2.25	1.18	119	41.5	5.24	1	1.17	3.62	51	115.423	4.27	349	141	3.6	2.4	1.13
T102248	1	51	1	0	0	0	0	23.4236	0	1	132	41.9	3.93	0.83	0.99	2.56	88	84.1684	8.59	336	142	3.64	2.25	0.99	138	38.2	4.01	0.79	0.96	2.76	97	75.2225	6.58	410
T120579	0	71	0	0	0	0	0	20.6905	0	0	141	45.9	4.94	1.43	1.31	2.98	64	84.3307	5.09	277	140	4.16	2.35	0.9	131	43	4.75	1.53	1.15	2.9	70	76.0456	5.53	354	143	4.14	2.34	1.12	136	44.5	4.88	1.23	1.43	2.89	65	82.8353	6.25	384	143
T135249	0	67	0	1	0	0	0	26.6728	1	1	125	39.4	6.04	5.35	1.15	2.46	62	88.5135	3.11	329	141	3.96	2.39	1.22	121						54	103.812	3.45	224	142	4.22	2.35	1.15
T147331	0	63	1	0	0	0	0	26.6667	0	1	131	38.8	5.77	1.9	1.14	3.77	71	76.6486	4.55						127	44.1	5.22	2.01	1.17	3.14	46	126.484	3.38	347	141	3.98	2.36	1.33
T108061	0	70	1	1	0	0	0	28.7201	0	1	130	44	3.91	2.48	1.23	1.55	61	89.3917	5.39	318	142	3.94	2.33	1.24	125	46	3.06	1.7	1.23	1.06	59	92.8976	4.87	242	143	4.34	2.3	1.35	132	49.9	3.51	1.99	1.3	1.31	59	92.8976	6.38	294	141
T97824	1	54	1	0	0	1	1	23.3355	0	1	168	40.1	4.71	8.14	0.74	0.27	101	70.9669	4.68	291	138	3.54	2.55	1.13	164	48.6	4.81	3.11	0.91	2.72	110	64.3096	5.12	342	142	3.4	2.27	0.92
T19625	0	84	1	1	1	0	0	30.6667	0	0	124	33	6.3	3.02	1.45	3.48	66	78.6575	6.9	391	141	3.93	2.23	1.03	116	30					69	74.7244	4.64	231	140	4.1	2.22	1.24
T21907	0	69	1	0	0	0	0	24.5446	0	1	140	40	4.39	1.27	1.62	2.91	68	79.0899	4.74	471	141	4.46	2.28	1.1	130	40.8					47	121.125			142	4.4	2.31	1.16
T154853	0	72	1	0	0	0	0	22.0741	0	1	125	35.7	5.22	1.44	1.23	3.34	68	78.4096	6.46	289	146	3.7	2.23	1.2	126	46.4					51	109.282	3.59	195	143	3.68	2.36	1.27
T146522	0	63	0	1	0	0	0	22.3478	1	1	146	44.2					64	86.4022	5.73	398	142	3.64	2.4	1.27	142	45.1	4.51	2.14	0.96	2.78	56	100.797	5.01	312	140	3.97	2.56	1.46	133	45					58	96.7967	7.46	435	142
T125346	1	66	1	1	0	1	1	27.6817	0	0	132	41.8					96	72.2454	4.95	641	140	3.28	2.18	0.91	132	39.8	4.95	2.16	1.12	2.85	116	58.072	5.9	623	140	3.32	2.11	1.06											130
T158180	1	72	0	0	0	1	0	19.3962	1	0	88	35.3	2.82	1.06	0.54	1.8	100	67.7143	7.81	234	139	4.61	1.98	0.99	96	37.1					137	47.0874	11.84		139	4.32	2.24	1.31
T150481	1	57	0	1	1	0	0	19.726	1	1	133	42.6	4.17	1.26	1.07	2.53	133	51.0918	13.78	513	138	4.84	2.12	1.18	133	41.9	4.64	1.91	0.98	2.79	102	69.3988	5.35	366					139	44.8	4.01	1.35	1.06	2.34	107	65.6701	7.31	422	140
T83421	1	70	1	0	0	0	0		0	1	123	41					88	78.928	5.42	369	138	4.18	2.28	1.04	126	37.6					73	97.9241	4.02		142	4.01	2.31	0.94
T155068	0	58	1	0	0	0	0	19.8141	0	0	127	43	5.5	0.74	1.51	3.65	68	81.9279	4.69	286	143	3.49	2.33	0.96	123	38.4					48	122.46	4.37	203	140	3.26	2.24	0.99	119	37.8					64	87.8649	5.03	302	143
T143162	1	70	0	1	1	0	0		0	1	100	31	4.53	1.09	0.67	3.36	82	85.6294	4.54	346	140	4.19	2.37	0.95	105	43.7					80	88.1045	7.47		138	3.75	2.32	0.88
T12730	0	55	1	0	0	0	0	21.9713	0	0	114	40.1	4.82	0.94	1.66	2.73	67	84.244	4.2	409	145	3.57	2.35	1.5	112	39.8	5.08	0.93	1.49	3.17	48	123.787	4.04	333					113	38.4	4.68	1.19	1.34	2.8	56	103.614			140
T150970	1	64	1	0	0	1	0	23.8367	0	1	124	34.7	5.28	0.69	1.27	3.7	87	81.444	5.12	354	143	3.76	2.02	0.93	122	35.3	5.52	0.89	1.06	4.06	98	70.9887	3.79	373	142	3.52	2.15	0.89
T141708	1	80	0	0	0	0	0	23.3234	1	0	141	36	3.55	1.15	1.33	1.7	91	73.9023	5.28	419	141	4.18	1.8	1.01	143	46					76	90.9772	12.11		141	4.87	2.1	0.85
T118103	1	60	1	0	0	0	0	24.6181	0	0	154	44	4.61	1	1.45	2.71	83	87.124	5.65	317	145	3.88	2.38	1.11	136	35	3.9	0.7	1.17	2.41	82	88.3513	4.12	312	142	3.54	2.09	1.16	150	40	4.42	0.95	1.17	2.82	86	83.6263	4.11	371	142.7
T115764	0	75	1	1	0	0	0	24.2188	0	0	127	37	5.2	5.7	0.89	2.45	75	69.4488	4.97	319	139	3.14	2.27	0.97	121						42	135.599	3.55	194					114	36	3.31	3.25	0.87	0.96	76	68.3953	4.73	294
T73168	0	79	1	1	1	0	0	27.251	0	0	131	38.4	4.64	1	1.95	2.09	68	76.9466	6.42	259	142	3.62	2.19	1.43	128	37.9	3.85	0.74	1.86	1.65	83	61.1348	3.72	272	143	3.77	2.18	1.23	125	35.6	5.07	2.73	1.38	2.45	81	62.88	4.85	304	145
T168304	1	57	0	0	0	0	0	19.257	0	1	128	40.2	4.4	1.14	1.2	2.68	86	84.5016	3.22	303	138	3.82	2.31	1.19	102	39	3.09	0.86	1.07	1.63	73	102.094	2.04	386	138	3.55	2.32	0.97	137	38.2					72	103.732	3.28	340	139
T76188	1	87	1	1	0	0	0	16.1354	0	1	110	43.2	4.03	0.5	1.52	2.28	86	77.5506	7.01	270	136	3.95	2.23	1.03	119	47.3					92	71.744	7.14	315	137	4.04	2.23	1.2
[truncated: 56 more columns]

## Sheet: Renal dysfunction no WMT
	Demographics and clinical characteristics						Baseline												The 1st follow-up												The 2nd follow-up												The 3rd follow-up
ID	sex(m=1,f=0)	age	hypertension	diabetes	smoking	alcoholism	Hb	TC	TG	LDL-c	Scr	eGFR	BUN	UA	Na	K	Ca	P	Hb	TC	TG	LDL-c	Scr	eGFR	BUN	UA	Na	K	Ca	P	Hb	TC	TG	LDL-c	Scr	eGFR	BUN	UA	Na	K	Ca	P	Hb	TC	TG	LDL-c	Scr	eGFR	BUN
T160708	1	53	0	0	0	0	149	0.87	4.34	0.676	89	82.4318	7.97	285	135	3.56	2.38	1.22	151				122	57.2838	10.71		135	3.27	2.7	1.23
T121925	1	53	0	0	0	0	148	2.25	5.18		85	86.9243	5.7	567	141	3.35	2.14	1.07	159	2.4	5.98	1.156	92	78.7434	6.67	606	144	3.36	2.35	1.07
T139773	1	57	0	0	0	0	102	0.47	4.45		102	69.3988	7.2	389	140	3.38	2.34	1.14	110	0.46	4.4		151	43.8224	9.86	479	138	4.03	2.18	1.4	102	0.61	4.83	0.611	115	59.8011	6.78	378	136	3.83	2.35	1.03
T25344	1	91	1	0	0	0	149	1.35	4.9		77	87.3018	3.36		141	3.63	2.03	0.64	141				88	74.6684	8.2		142	3.44	2.24	0.66
T156362	1	49	0	0	1	0	139	1.36	4.47		85	88.3201	3.53	405	143	4.1	2.3	1.07	141	1.28	5.5	0.878	86	86.7794	6.41	484	145	3.8	2.28	1.04
T28187	0	69	0	0	0	0	137	1.28	5.39		63	86.3769	3.79	403	144	3.51	2.23	1.21	129				64	84.3307	4.46	404	144	3.51	2.25	1.33
T178038	0	57	0	0	0	0	112				68	82.2176	3.05	234	144	3.53	2.37	1.27	109	1.3	4.49	0.822	77	71.2311	5.87	354	143	4.05	2.42	1.43
T93067	1	76	0	1	0	0	61				85	80.7912	3.81		140	4.64	2.08	1.03	86				86	79.4969	12.53	422	142	4.45	2.24	1
T4695	0	80	1	0	0	0	105	0.67	3.94		62	85.3838	4.68	273	141	3.72	2.24	0.92	104	0.6	3.32		60	88.6766	5.78	262	143	3.39	2.17	0.9	99				64	82.1048	4.58	355	140	3.73	2.04	0.82
T133925	0	70	1	1	0	0	122				62	87.7299	6.53	228	141	3.83	2.35	1.34	128				65	82.6004	4.53		140	3.85	2.24	1.13
T142599	1	45	0	0	1	0	144	1.1	4.66		90	84.1242	3.69	335	138	3.75	2.59	1.13	144	1.64	4.9	0.916	100	74.1616	3.94	390	142	3.85	2.33	1.18
T136041	0	66	0	0	0	0	118				64	85.5901	6.18	317	143	3.85	2.22	1.13	110	1.62	6.28	1.17	68	79.3247	5.72	246	142	3.6	2.23	1.32
T135317	0	73	1	0	0	0	128	1.05	5.84		70	75.618	4.94		142	4.23	2.16	1.07	122	1.2	5.48		68	78.1903	4.37	299	141	4.19	1.99	1.06	135	1.76	5.81		73	72.0433	4.73	348	138	3.84	2.21	1.03	125	1.3	4.64		68	78.1903	4.06
T141091	1	28	0	0	0	0	133	2.2	5.35		94	88.096	3.77	253	140.9	3.83	2.31	1.61	143	0.76	5.92		83	101.702	3.76	268	143	3.66	2.09	1.34	152	0.73	6.51		96	85.9815	4.22	189	143	3.51	2.21	1.31	146	0.89	6.24		97	84.9594	4.3
T128809	0	75	1	1	0	0	105	2.52	4.54	0.685	68	77.7625	4.7	310	135	4.11	1.89	1.07	103	1.52	4.91	0.682	76	68.3953	6.3	393	139	3.59	2.18	1.18
T49908	1	82	1	1	1	1	135				97	68.3093	6.94	353	139	4.52	2.08	0.98	142				97	68.1415	5.27	436	137	4.42	2.2	0.84
T117651	1	79	0	0	1	0	133	1.48	3.19	0.447	116	55.9907	5.05	529	143	4	2.33	1.3	127				110	59.5297	5.6		144	4.26	2.54	0.94
T132833	1	61	0	0	1	1	162	2.35	7.15	1.217	91	78.0842	5.88	554	137	4.13	2.4	1.05	137	2.17	4.51	0.701	87	81.7048	4.79	495	140	3.81	2.27	1.1					67	81.183											67	81.183
T127987	1	86	1	1	0	0	76	1.96	4.12	0.444	94	70.1498	2.55	434	143	3.69	2.01	0.91	98	0.85	4.59	0.649	95	68.9757	4.3		137	4.05	2.01	0.7
T159460	0	55	0	0	0	0	108	0.69	2.85	0.422	71	78.7911	3.88	286	138	3.87	2.12	0.85	105	0.55	3.15	0.389	77	71.7495	5.82	426	141	3.77	2.29	1.25	121	0.4	3.31	0.393	77	71.7495	7.67	375	139	3.66	2.27	1.01
T148827	1	64	0	0	1	1	79	1.34	4.07		81	88.4449	3.13	434	139	2.89	2.02	1.01	98				79	91.0338	5.02		139	3.05	2.25	1.21
T126190	1	63	0	0	1	0	141	0.73	4.05		94	74.7245	4.93	379	142	4.29	2.15	1.03	136	0.88	5.85	0.913	100	68.5046	5.77	322	144	3.86	2.26	1.07
T103223	0	80	1	0	0	0	106	1.61	4.48		91	54.8355	10.68	400	134.2	3.42	2.01	0.91	114	1.07	4.35		96	51.5531	12.64	356	135	3.45	2.01	1.15	103	0.59	4.28	0.436	93	52.8228	3.68		143	3.28	2.15	0.91
T108484	1	64	1	1	1	1	124	1.95	5.33		171	37.3411	13.61	504	141	4.5	2.23	1.27	84	1.63	5.45	0.99	697	7.33265	25.26	525	141	4.96	2.04	1.53	93				818	6.07727	24.05	453	136	5.03	2.07	2.18	77	1.11	3.92	0.685	1116	4.23365	28.01
T10699	1	70	0	0	0	0	92	0.72	5.36		98	69.709	3.94	365	141	3.59	1.98	0.71	90	0.54	4.29	0.516	108	62.1359	6.33	439	144	4.83	2.28	0.87
T156680	1	70	1	1	1	0	141	2.03	4.78		86	81.0499	5.53	366	142	4.02	2.18	1.09	135	1.52	4.13		83	84.4399			143	3.86	2.09	1.07
T144665	1	63	0	0	0	0	126	0.83	5.06		89	79.5897	5.74	411	141	3.73	2.13	1.17	129				89	79.5897	7.63	458	142	3.92	2.1	1.08
T84688	0	62	0	0	0	0	112	1.77	4.31	0.888	73	74.4719	4.22	559	144	4.21	2.3	1.06	115	2.78	5.53		78	68.5474	4.53	462	143	3.67	2.1	1.01
T157009	0	79	1	0	0	0	111	0.88	5.16		82	61.9959	12.83		144	3.43	2.08	1.31	113				105	46.4882	8.11	335	142	3.68	2.62	1.12	93				90	55.3993	6.61	208	135	4.77	2.21	0.76	101	0.65	3.06		79	64.393	6.25
T140414	1	46	0	0	1	0	59		2.91		90	83.7497	6		139	4.16	1.92	0.95	74	0.76			90	83.7497		770	143.6	3.9	1.97	1.07
T139708	0	57	1	0	0	0	139	1.38	5.44		70	79.5128	4.95	557	140	3.94	2.32	1.18	116	1.44	5.21		74	74.3111	6.47	453					128	1.6	6.96		67	83.3406	6.7	404	142	4	2.37	1.14	132	0.69	4.16		72	76.6982	7.78
T17828	0	60	1	1	0	0	118	0.87	4.4		67	82.769	3.72	357	142	3.53	2.33	1.15	113	0.79	5.14	0.676	66	83.9358	4.18	333	143	3.37	2.18	1.08
T169837	1	53	0	0	0	0	136	0.96	5.22	0.713	84	88.1196	2.94	354	141	4.09	2.46	1.16	118	1.19	5.21	0.794	80	92.8703	2.53	286	144	3.88	2.22	1.41	142	1.04	4.89	0.75	82	90.2613	3.06	277	144	3.65	2.33	1.13
T138661	0	52	0	0	0	0	132	1.21	4.97		67	85.2087	6.54	304	140	3.85	2.08	1.3	114	0.73	4.99		64	89.8343	5.58	251	142.3	4.18	2.29	1.31
T119637	0	60	0	0	0	0	116	1.39	5.42		64	87.2622	6.17	329	142	4.21	2.13	1.33	117	1.42	4.88	0.772	65	85.1462	4.08	340	141	3.49	2.19	1.51	123	1.43	5.47	0.933	70	77.9136	4.03	321	141	4.19	2.18	1.29
T141821	1	60	0	0	0	0	141	3.06	3.1		88	81.4369	4.93		141	3.76	2.27	1.02	132				77	95.0044	3.89	361	141	3.73	2.17	1.14
T164027	1	46	0	0	0	0	131	1.26	4.46	0.826	94	79.6507	4.66	514	139	3.9	2.33	0.98	136	1.22	5.84	0.966	95	78.007	4.41		140	3.45	2.26	0.95
T58786	0	58	1	0	0	0	130	1.91	5.94		78	69.931	5.77	382	142	4.47	2.32	1.09	121				77	70.4933	4	328	143	3.21	2.33	1.2
T135758	1	59	1	0	0	0	143	1.35	3.41		83	87.4218	6.55		141	3.93	2.24	1.01	138				88	81.4369	6.52	479	139	3.91	2.42	0.93	136				78	93.6002
T74253	0	63	1	1	0	0	65				239	18.888	16.75	547	141	5	1.96	0.89	78	1.64	4.51		429	9.55533	16.25	619	141	3.63	1.96	1.5	79				399	10.3891	17.93		139	3.65	1.83	1.41
T22464	1	59	1	1	1	1	112	1.98	3.66		87	82.8001	20.11		140	4.48	1.86	0.99	132	1.32	5.06		113	61.2327	5.44	412	144	3.82	2.26	1.04	151	1.37	4.54		107	65.2119	6.44	509	140	4.14	2.24	1.17	158	1.58	5.13		99	71.0872	6.54
T83156	0	82	1	0	0	0	101				75	68.2021	8.31		145.1	3.83	2.25	1.09	94				77	66.1619	5.03		143.7	3.6	2.11	1.12	91				76	67.1676	4.47		141.6	3.88	2.27	0.95	69				55	97.5529	8.31
T164871	0	34	0	0	0	0	129	0.95	3.76	0.504	78	77.9391	3.38	218	138	4.27	2.35	1.38	139	0.85	4.52	0.661	66	94.5102	5.06	205	137	4.46	2.61	1.18	123	0.7	4.91	0.658	67	92.8843	4.51	182	143	3.64	2.16	1.28	128	1.68	5.01	0.683	57	111.932	3.8
T170788	0	86	1	1	0	0	133	1.3	4.88	0.853	70	73.1436	4.82	191	136	4.27	2.45	1.13	124	1.08	5.26	0.862	80	62.551	4.07	221	140	3.97	2.39	1.15	124	1.25	4.89	0.726	82	60.7938	3.23	215	140	4.22	2.18	1.2
T73687	1	69	1	0	0	0	151	1.19	5.64		81	87.1045	6.66	384	140	4.13	2.45	0.9	91				89	77.6815	6.01		140	3.86	2.15	1.09
T25313	1	80	1	0	0	0	85	1.33	4.16		82	83.3394	4.93	379	138	3.72	1.83	0.92	69	1.24	4.06		96	69.3035	9.24	444	140	4.06	2.03	1.06	71	0.82	3.3		81	84.315	8.69	390	141	4.14	2.07	1.07
T161901	1	42	0	0	1	1	152	1.44	3.76	0.676	88	87.552	5.23	503	142	3.53	2.23	1.17	157				96	79.1878	5.52	461	142	4.31	2.37	1.14
T171909	1	53	1	0	0	0	164	3.02	6.62	1.164	89	82.4318	5.77	385	141	3.94	2.36	1.26	176	1.96	6.7	1.077	83	89.3459	7.46	304	139	4.56	2.24	1.24	155	1.38	5.46	0.945	80	93.2234	6.8	323	142	3.85	2.38	1.17
T151976	1	74	0	0	0	0	118	0.92	5.42		117	56.1796	6.59	238	141	3.98	2.23	0.84	103				108	61.616	11.75		137	4.36	2.27	0.9
T8761	0	80	1	0	0	0	122	0.62	4.36		65	80.8525	3.18	250	142	4.04	1.87	1.11	117	0.52	3.98		61	87.0011	3.3	215	144	4.1	1.97	1.08	111	0.75	4.37		58	91.9823	3.3		141	3.89	1.9	1.15	109	0.58	4.77		58	91.7535	5.33
T104560	1	90	0	1	0	0	101	1.09	3.84		111	57.3727	6.18	385	138	3.55	2.11	1.16	101				118	53.4633	6.29	392	138.1	4.16	2.2	1.22	92				108.4	58.9636	8.19		134	4.92	2.01	1.09
T93569	0	74	0	1	0	0	139	2.94	5.55		63	85.1588	6.15	407	144	3.36	2.05	0.85	117				77	67.3713	4.72	493	142	4.14	2.36	1.09	121	1.83	5.05		70	75.2042	5.14	443	139	4.17	2.21	0.95	134	1.59	6.09		64	83.3976	4.05
T139203	1	57	1	0	0	0	139				214	29.5106	15.12		137.1	3.98	1.93	1.22	117	1.04	3.05		222	28.2869	13.8	513	140	3.05	1.85	0.7	62	0.99	2.17		355	16.3976	35.83	705	132	4.84	2.13	1.26	98				397	14.4125	28.51
T141163	0	59	0	0	0	0	129	1.4	6.36		73	75.2255	8.32	276	144.1	4.01	2.37	1.17	128	1.4	6.42	1.099	74	73.5542	6.99	316	141	4.12	2.25	1.26
T136487	0	58	0	0	0	0	132	0.74	5.23		78	69.931	9.28	248	141	4	2.32	1.11	116	0.76	4.63		68	81.644	6.87	165	143	3.96	2.13	1	123	0.75	4.4		69	80.2801	6.05	224	140	3.83	2.25	1.08	125	0.97	5.57	1.082	79	67.9838	5.41
T144546	1	52	0	0	0	0	152	1.89	4.43		91	80.656	4.99	318	140	4.16	2.22	1.09	143	0.95	4.13		100	71.7865	5.09	305	143	3.98	2.37	0.99	133				93	78.0573	5.18		142	3.74	2.06	1.01	136	1.45	3.52		98	73.4798	5.04
T90075	0	54	0	0	0	0	117	1.72	3.89	0.644	81	67.929	4.86	294	142	3.75	2.31	1.11	112	0.83	3.38	0.516	91	59.1692	3.71	273	141	3.48	2.25	1.18	119	1	5.24	0.788	83	65.798	3.72	272	141	3.6	2.4	1.13
T136539	0	63	1	0	0	0	123	1.98	4.95		63	87.9868	5.6	478	143.2	4.04	2.22	1.45	120	1.8	4.73	0.86	71	76.1639	5.55	610	142	4.14	2.26	1.29
T92643	1	60	0	0	1	1	146	1.94	4.53	0.788	91	78.3466	4.96	398	141	3.84	2.16	0.72	148	0.84	4.7	0.749	101	69.4652	6.82	507	145	3.86	2.31	0.92
T97824	1	52	0	0	0	0	161	2.13	4.76		103	69.9127	5.88	273	140	3.92	2.15	0.98	151	2.74	4.32		97	74.6374	5	305	140	3.78	2.28	1.01	168	8.14	4.71		101	70.9669	4.68	291	138	3.54	2.55	1.13	164	3.11	4.81	0.946	110	64.0705	5.12
T145005	0	78	0	0	0	0	114	0.77	5.25		72	72.2214	5.97	502	146	3.87	2.12	1.16	98	0.64	4.97		80	63.7879	6.37	283	145	4.01	2.15	1.09
T109003	0	64	1	0	0	0	125				67	81.6917	6.32		145	3.46	2.4	1.05	110	0.56	3.92	0.438	73	73.761	4.53		145	3.56	2.3	1.05
T179063	0	63	0	0	0	0	129				72	75.4215	8.2		142	3.85	2.53	1.17	127	1.61	6.43	1.184	82	64.9106	7.2		142	4.03	2.29	1.21
T28555	0	71	1	1	0	0	103	1.43	3.34		74	71.3221	4.58		141	3.82	2.04	0.77	110				82	63.3543	5.04	387	142	3.82	2.03	0.95
T128469	0	57	1	0	0	0	117	1.38	6.9		64	88.1756	5.97	467	143	4.17	2.53	1.1	123	0.68	7.09	1.735	63	88.5649	4.82	455	142	4.04	2.36	1.22
T90986	0	70	1	0	0	0	116	1.84	4.12		66	81.6233	3.67	360	143	3.77	2.26	1.4	121	2.02	5.85	0.914	67	79.7616	5.9	269	140	3.85	2.38	1.18	118	1.63	5.34	0.736	69	77.0997	4.2	264	140	3.95	2.27	1.38	117	0.87	5.18	0.688	78	66.7407	4.46
T83421	1	70	0	0	0	0	123	0.67	6.67		88	78.928	5.86		141.9	3.79	2.37	1.02	123				88	78.928	5.42	369	138	4.18	2.28	1.04
T126834	1	59	0	0	0	0	163	2.76	7.85		98	72.1707	4.38	383	141.6	3.73	2.14	0.84	151	1.9	5.59		97	72.7813	5.29	403	141	3.84	1.96	0.96
T135735	0	84	1	1	0	0	113	1.62	3.04		62	84.5423	5.38		132.8	4.11	2.11	0.85	104				63	82.9956	5.25	413	138.7	4.62	1.96	1.07	114	2.08	3.56		60	87.8026	2.88	439	137	4.52	2.05	1.2	115	1.35	3.41		68	75.9939	3.62
T127645	1	72	1	1	0	0	81				87	79.5198	3.43		137	3.91	2.17	0.93	93	1.71	4.69		86	80.1408	5.72	473	139	4.01	2.08	1.08	65				152	41.4223	17.46	383	133	4.96	1.94	0.84	69	2.53	3	0.433	260	22.2947	27.84
T167934	1	66	0	0	1	0	146	0.8	5.54		81	87.8941	3.73	321	144	3.12	2.34	0.93	138	0.69	5.3	0.863	92	75.651	4.94	400	142	3.39	2.16	0.83
T90794	1	74	0	1	0	0	158	0.83	3.03		106	62.9596	7.98	253	125	5.81	2.13	0.97	135				135	47.6277	15.1		122	3.55	2.06	1.1
T151327	1	68	1	0	0	0	127				98	70.1204	3.73	358	146	4	2.2	0.9	129				108	62.6828	4.29		140	4.11	2.17	1.03
T6094	1	83	1	1	1	0	91				90	74.2934	3.85	412	135	3.68	2	0.65	83				96	68.9612	8.48		135	3.88	1.91	1.04
T115764	0	75	1	0	0	0	120				64	83.3976	5.73		142	3.47	2.28	1.6	127	5.7	5.2		75	69.4488	4.97	319	139.9	3.48	2.19	1.1	120				95	52.8679	5.5	307	141	3.71	2.33	1.23	114	3.25	3.31		76	68.3953	4.73
T129556	1	37	0	0	0	0	162	1.84	5.25		92	85.342	6.33	595	142	3.75	2.58	0.97	155				94	82.8006	6.26	593	140	3.78	2.25	0.95
T101782	0	66	1	0	0	0	112	7.74	5.5		63	87.1598	6.21	285	141	3.49	2.19	1.45	110	5.65	6.37	1.283	65	83.3171	5.01	321	142	3.73	2.24	1.4
T146701	1	86	0	0	0	0	90	1.86	3.11		82	82.1248	5.17	364	137	4.27	2.1	0.82	73				121	52.4181	13.7		125	3.84	1.79	0.96	78				110	58.5125	13.42		121	3.4	1.95	1.1
T62890	1	81	1	1	0	0	129	1.39	2.9	0.387	82	83.1295	6.63	506	139	4.03	2.11	1.3	125	1.22	3.47	0.475	84	80.6485	5.83	483	143	3.89	2.4	1.14
T97798	0	67	0	0	0	0	141	1.64	7.85		64	85.3292	5.9	449	142	4.16	2.31	1.08	141	1.57	5.92		63	86.6332	7.09	421	142	4.44	2.34	1.01
T60891	0	83	1	0	0	0	104	1.54	5.44		72	71.3162	5.14	247	124.9	3.49	2.25	0.89	102				70	73.6727	5.1		129.6	3.69	2.18	1.13
T127548	0	62	0	0	0	0	126	0.94	4.28		70	78.1671	6.08	290	139	4.04	2.25	1.09	115	0.7	5.13		78	68.7669	5.36	316	143	4.19	2.25	1.31
T140000	1	52	0	0	0	0	146	1.18	5.2		83	89.6921	3.72	627	141	3.91	2.33	1.04	140	1.78	5.51		80	93.2234	4.38	541	140	3.79	2.25	1.09	163	2.31	7.09	1.243	82	90.2613	4.85	529	144	4.39	2.55	1.2
T131849	1	67	1	1	0	1	101	1.73	2.25		113	59.6724	17.49	468	142.1	6.43	2.22	0.98	61				140	46.6009	7.19		142.5	3.45	2.05	0.82
T150078	0	37	0	0	0	0	116	0.44	3.49		69	88.2564	3.01	330	139	3.63	2.39	1.2	119	0.38	3.78	0.532	69	88.2564	4.15	304	139	4.14	2.32	1.14
T119996	0	54	1	0	0	0	148				72	77.8189	7.64	309	144.3	3.91	2.26	1.34	124	1.53	5.77		66	85.7187	5.24	404	142	3.42	2.14	1.22
[truncated: 5 more columns]
